# Supplementary material for: A high-risk luminal A dominant breast cancer subtype with increased mobility
Source: Breast Cancer Res Treat. 2019 Feb 19;175(2):459–72. doi: 10.1007/s10549-019-05135-w (PMC6533414; doi:10.1007/s10549-019-05135-w)
Supplement: Supplementary file 9 — Supplementary material 9 The gene list of exhausted T cells (XLS 27 KB) [file 10549_2019_5135_MOESM9_ESM.xls]

## Sheet: criterion1
Table S1: criterion1- the classical co-inhibitory checkpoint molecules on the T cell surface, named after ExhauT_type1
PD-1
TIM-3
CTLA-4
TIGIT
LAG3

## Sheet: criterion2
Table S1:criterion2-the top preferentially expressed genes in high-exhaustion CD8+ T cells validated by single-cell RNAseq[17], named after ExhauT_type2
CXCL13
TNFRSF1B
RGS2
TIGIT
CD27
TNFRSF9
SLA
RNF19A
INPP5F
XCL2
HLA-DMA
FAM3C
UQCRC1
WARS
EIF3L
KCNK5
TMBIM6
CD200
ZC3H7A
SH2D1A
ATP1B3
MYO7A
THADA
PARK7
EGR2
FDFT1
CRTAM
IFI16
