# Supplementary material for: A high-risk luminal A dominant breast cancer subtype with increased mobility
Source: Breast Cancer Res Treat. 2019 Feb 19;175(2):459–72. doi: 10.1007/s10549-019-05135-w (PMC6533414; doi:10.1007/s10549-019-05135-w)
Supplement: Supplementary file 10 — Supplementary material 10 (XLSX 119 KB) [file 10549_2019_5135_MOESM10_ESM.xlsx]

## Sheet: TCGA_2136sigsgenes_tsne
Table.S2 Clinical information of the 985 samples
sample_id	tsne_V1	tsne_V2	Hallmark_tsne_subtype	MolSubtype	micrometastasis	HistologicalType	T	N	M	TumorPercent	Survival	Events	Stage	ER	PR	HER2
TCGA.3C.AAAU	-14.9108	-8.64144	1	lumA	yes	infiltrating lobular carcinoma	tx	nx	mx	80	2544	0	stage x	positive	positive	negative
TCGA.3C.AALI	6.47971	-2.18607	1	lumB	NA	infiltrating ductal carcinoma	t2	n1a	m0	60	2550	0	stage iib	positive	positive	positive
TCGA.3C.AALJ	-1.03951	-13.1064	1	notSure	NA	infiltrating ductal carcinoma	t2	n1a	m0	80	1539	0	stage iib	positive	positive	indeterminate
TCGA.3C.AALK	-5.63973	4.50516	1	lumB	yes	infiltrating ductal carcinoma	t1c	n0 (i+)	m0	80	1531	0	stage ia	positive	positive	positive
TCGA.4H.AAAK	-6.64287	3.35614	1	notSure	no	infiltrating lobular carcinoma	t2	n2a	m0	85	414	0	stage iiia	positive	positive	equivocal
TCGA.5L.AAT0	-6.40155	3.78125	1	lumA	no	infiltrating lobular carcinoma	t2	n0	m0	90	1726	0	stage iia	positive	positive	negative
TCGA.5L.AAT1	3.82766	1.20323	1	notSure	no	infiltrating lobular carcinoma	t2	n0	m1	70	1721	0	stage iv	positive	positive	equivocal
TCGA.A1.A0SD	-3.62017	0.237476	1	lumA	NA	infiltrating ductal carcinoma	t2	n0	m0	70	797	0	stage iia	positive	positive	negative
TCGA.A1.A0SF	-5.08073	3.84793	1	lumA	NA	infiltrating ductal carcinoma	t2	n0	m0	75	1713	0	stage iia	positive	positive	negative
TCGA.A1.A0SH	-6.41853	-3.73525	1	normL	NA	infiltrating ductal carcinoma	t2	n0 (i-)	m0	75	1696	0	stage iia	negative	positive	negative
TCGA.A1.A0SI	5.35312	-4.23857	1	lumA	NA	infiltrating ductal carcinoma	t2	n1a	m0	85	1021	0	stage iib	positive	positive	negative
TCGA.A1.A0SJ	-3.70373	-0.131316	1	lumA	NA	infiltrating ductal carcinoma	t3	n1a	m0	80	773	0	stage iiia	positive	positive	negative
TCGA.A1.A0SM	-5.47658	-3.00736	1	lumB	NA	infiltrating ductal carcinoma	t2	n0 (i-)	m0	90	544	0	stage iia	positive	negative	positive
TCGA.A1.A0SN	-2.20251	-5.70453	1	lumB	NA	infiltrating ductal carcinoma	t1c	n1	mx	80	1516	0	stage iia	positive	positive	positive
TCGA.A1.A0SO	24.7918	-2.36709	2	basL	NA	infiltrating ductal carcinoma	t2	n1	m0	90	1227	0	stage iib	negative	negative	negative
TCGA.A1.A0SP	19.8165	-2.95057	2	basL	NA	infiltrating ductal carcinoma	t2	n0 (i-)	m0	90	966	0	stage iia	negative	negative	negative
TCGA.A1.A0SQ	-13.0418	-9.7152	1	lumA	NA	infiltrating ductal carcinoma	t2	n1	mx	90	936	0	stage iib	positive	positive	negative
TCGA.A2.A04N	-8.55331	-3.70047	1	lumA	yes	infiltrating ductal carcinoma	t1c	n0 (i-)	m0	80	2457	0	stage ia	positive	positive	negative
TCGA.A2.A04P	19.7517	-4.59894	2	basL	no	infiltrating ductal carcinoma	t2	n3c	m0	90	929	1	stage iiic	negative	negative	negative
TCGA.A2.A04Q	15.888	-3.1529	2	basL	yes	infiltrating ductal carcinoma	t1	n0 (i-)	m0	70	2140	0	stage ia	negative	negative	negative
TCGA.A2.A04R	-10.168	-9.58476	1	lumA	yes	infiltrating ductal carcinoma	t1	n0 (i-)	m0	85	2220	0	stage ia	positive	positive	negative
TCGA.A2.A04T	19.4916	-3.28632	2	basL	yes	infiltrating ductal carcinoma	t2	n0 (i-)	m0	90	2035	0	stage iia	negative	negative	negative
TCGA.A2.A04U	24.2445	-4.04213	2	basL	yes	infiltrating ductal carcinoma	t2	n0 (i+)	m0	85	1056	0	stage iia	negative	negative	positive
TCGA.A2.A04V	-7.6305	-3.8209	1	lumA	yes	infiltrating ductal carcinoma	t2	n0 (i-)	m0	85	2018	1	stage iia	positive	positive	negative
TCGA.A2.A04X	4.89607	-7.74919	1	lumB	yes	infiltrating ductal carcinoma	t2	n0 (i-)	m0	80	1630	0	stage iia	positive	positive	positive
TCGA.A2.A04Y	1.18858	-3.57261	1	lumA	yes	infiltrating ductal carcinoma	t2	n1mi	m0	95	1147	0	stage iib	positive	positive	negative
TCGA.A2.A0CK	-5.15769	7.29449	1	lumA	no	infiltrating lobular carcinoma	t3	n2a	m0	80	2552	0	stage iiia	positive	positive	negative
TCGA.A2.A0CL	4.94389	-0.4487	1	lumA	no	infiltrating ductal carcinoma	t3	n2a	m0	80	1955	0	stage iiia	positive	positive	negative
TCGA.A2.A0CM	17.8162	-4.80098	2	basL	yes	infiltrating ductal carcinoma	t2	n0 (i-)	m0	80	1136	1	stage iia	negative	negative	negative
TCGA.A2.A0CO	-0.599839	7.18248	1	lumA	no	infiltrating lobular carcinoma	t3	n0	m0	85	2495	0	stage iib	positive	positive	negative
TCGA.A2.A0CP	-5.46824	8.25493	1	lumA	yes	infiltrating ductal carcinoma	t1c	n0 (i-)	m0	80	2269	0	stage ia	positive	positive	negative
TCGA.A2.A0CQ	-11.7138	4.79455	1	lumA	yes	infiltrating ductal carcinoma	t1	n0 (i-)	m0	90	2232	0	stage ia	positive	positive	negative
TCGA.A2.A0CR	-8.23094	10.1569	1	lumA	no	infiltrating lobular carcinoma	t3	n0	m0	80	2411	0	stage iib	positive	positive	negative
TCGA.A2.A0CS	-9.73051	-2.03438	1	lumA	no	infiltrating ductal carcinoma	t4b	n3a	m1	80	2194	0	stage iv	positive	positive	negative
TCGA.A2.A0CT	-6.45417	-13.4959	1	lumA	yes	infiltrating ductal carcinoma	t2	n0 (i-)	m0	85	2016	0	stage iia	positive	negative	negative
TCGA.A2.A0CU	-3.6678	-1.41639	1	lumA	yes	infiltrating ductal carcinoma	t2	n0 (i+)	m0	95	414	1	stage iia	positive	positive	negative
TCGA.A2.A0CV	-4.54303	5.18853	1	lumA	no	infiltrating ductal carcinoma	t2	n1a	m0	75	1981	0	stage iib	positive	positive	negative
TCGA.A2.A0CW	-1.79948	-12.1557	1	lumA	yes	infiltrating ductal carcinoma	t2	n1a	m0	85	1910	0	stage iib	positive	positive	negative
TCGA.A2.A0CX	6.48705	-4.83475	1	lumB	yes	infiltrating ductal carcinoma	t2	n0 (i-)	m0	85	1592	0	stage iia	positive	negative	positive
TCGA.A2.A0CY	-3.97915	-7.54062	1	lumA	yes	infiltrating ductal carcinoma	t2	n1	m0	85	1579	0	stage iib	positive	positive	negative
TCGA.A2.A0CZ	0.241067	5.6507	1	lumA	yes	infiltrating ductal carcinoma	t2	n0 (i-)	m0	75	1621	0	stage iia	positive	positive	negative
TCGA.A2.A0D0	18.8886	-6.14982	2	basL	no	infiltrating ductal carcinoma	t2	n0 (i-)	m0	85	1030	0	stage iia	negative	negative	negative
TCGA.A2.A0D1	4.30147	-11.1985	1	ErbB2	yes	infiltrating ductal carcinoma	t2	n0 (i-)	m0	85	1166	0	stage iia	negative	negative	positive
TCGA.A2.A0D2	19.8788	-5.11875	2	basL	yes	infiltrating ductal carcinoma	t2	n0 (i+)	m0	80	1144	0	stage iia	negative	negative	negative
TCGA.A2.A0D3	-7.76966	0.0871893	1	lumA	yes	infiltrating ductal carcinoma	t1c	n0 (i-)	m0	75	1118	0	stage ia	positive	positive	negative
TCGA.A2.A0D4	-10.4867	-10.186	1	lumA	no	infiltrating ductal carcinoma	t2	n1a	m0	85	869	0	stage iib	positive	positive	negative
TCGA.A2.A0EM	-9.02114	-1.85733	1	lumA	yes	infiltrating ductal carcinoma	t1	n0 (i-)	m0	90	2362	0	stage ia	positive	positive	negative
TCGA.A2.A0EN	-0.283901	4.84548	1	lumA	yes	infiltrating lobular carcinoma	t2	n0 (i+)	m0	85	2581	0	stage iia	positive	positive	negative
TCGA.A2.A0EO	-4.58935	1.92446	1	lumA	yes	infiltrating ductal carcinoma	t1	n0 (i-)	m0	90	2142	0	stage ia	positive	positive	negative
TCGA.A2.A0EP	2.98906	5.11979	1	lumA	yes	infiltrating lobular carcinoma	t1	n0 (i+)	m0	75	2428	0	stage i	positive	negative	negative
TCGA.A2.A0EQ	4.98629	-1.29942	1	ErbB2	yes	infiltrating ductal carcinoma	t2	n0 (i-)	m0	80	2084	0	stage iia	negative	negative	positive
TCGA.A2.A0ER	-11.7637	-9.51966	1	lumA	yes	infiltrating ductal carcinoma	t1c	n1mi	m0	75	2005	0	stage ib	positive	positive	negative
TCGA.A2.A0ES	-0.780097	16.4226	3	lumA	yes	infiltrating lobular carcinoma	t2	n0 (i-)	m0	70	1361	0	stage iia	positive	positive	negative
TCGA.A2.A0ET	-8.36336	-11.465	1	lumA	no	infiltrating ductal carcinoma	t2	n2a	m0	90	1186	0	stage iiia	positive	positive	negative
TCGA.A2.A0EU	-8.51512	-4.47839	1	lumA	yes	infiltrating ductal carcinoma	t1c	n0 (i-)	m0	90	1115	0	stage ia	positive	positive	negative
TCGA.A2.A0EV	-2.94927	-2.22859	1	lumA	yes	infiltrating ductal carcinoma	t1c	n0 (i-)	m0	90	926	0	stage ia	positive	positive	negative
TCGA.A2.A0EW	-0.309918	7.66715	1	lumA	yes	infiltrating lobular carcinoma	t1b	n3a	m0	70	1153	0	stage iiic	positive	positive	negative
TCGA.A2.A0EX	-4.99354	2.34559	1	lumA	yes	infiltrating lobular carcinoma	t3	n0 (i+)	m0	75	931	0	stage iib	positive	positive	negative
TCGA.A2.A0EY	6.02441	-3.5894	1	lumB	yes	infiltrating ductal carcinoma	t2	n1a	m0	80	855	0	stage iib	positive	negative	positive
TCGA.A2.A0ST	15.7763	-2.90943	2	basL	yes	infiltrating ductal carcinoma	t1c	n1a	m0	80	2315	0	stage iia	negative	negative	negative
TCGA.A2.A0SU	-5.30108	1.55874	1	lumA	yes	infiltrating ductal carcinoma	t2	n0 (i+)	m0	80	1633	0	stage iia	positive	positive	negative
TCGA.A2.A0SV	1.64459	-6.88761	1	lumA	no	infiltrating ductal carcinoma	t2	n2a	m1	80	1203	1	stage iv	positive	positive	negative
TCGA.A2.A0SW	4.71964	-3.53789	1	lumA	no	infiltrating ductal carcinoma	t2	n2	m1	75	1643	1	stage iv	positive	negative	negative
TCGA.A2.A0SX	17.3817	-1.98786	2	basL	yes	infiltrating ductal carcinoma	t1c	n0 (i-)	m0	85	1579	0	stage ia	negative	negative	negative
TCGA.A2.A0SY	-1.34623	4.13596	1	lumB	yes	infiltrating lobular carcinoma	t3	n1	m0	70	1483	0	stage iiia	positive	positive	positive
TCGA.A2.A0T0	21.1989	-6.26057	2	basL	no	infiltrating ductal carcinoma	t2	n1	m0	85	671	0	stage iib	negative	negative	negative
TCGA.A2.A0T1	7.13211	-2.39762	1	ErbB2	no	infiltrating ductal carcinoma	t3	n3	m0	85	655	0	stage iiic	negative	negative	positive
TCGA.A2.A0T2	21.4506	-5.24734	2	basL	no	infiltrating ductal carcinoma	t3	n3	m1	85	563	1	stage iv	negative	negative	negative
TCGA.A2.A0T3	-2.49355	-3.99888	1	lumA	yes	infiltrating ductal carcinoma	t1c	n1mi	m0	85	822	0	stage ib	positive	positive	negative
TCGA.A2.A0T4	-0.519133	2.02475	1	lumA	yes	infiltrating lobular carcinoma	t2	n0 (i-)	m0	75	746	0	stage iia	positive	positive	negative
TCGA.A2.A0T5	-8.53248	1.70933	1	lumA	yes	infiltrating ductal carcinoma	t2	n0 (i-)	m0	80	653	0	stage iia	positive	positive	negative
TCGA.A2.A0T6	1.78713	5.5419	1	lumA	yes	infiltrating lobular carcinoma	t3	n0 (i-)	m0	90	681	0	stage iib	positive	positive	negative
TCGA.A2.A0T7	-1.61955	-2.67264	1	lumA	yes	infiltrating ductal carcinoma	t2	n0 (i+)	m0	85	748	0	stage iia	positive	positive	negative
TCGA.A2.A0YC	-10.6919	-3.83605	1	lumA	yes	infiltrating ductal carcinoma	t2	n1mi	m0	90	1031	0	stage iib	positive	positive	negative
TCGA.A2.A0YD	-2.05802	2.08	1	lumA	yes	infiltrating lobular carcinoma	t3	n0 (i+)	m0	90	931	0	stage iib	positive	positive	negative
TCGA.A2.A0YE	22.7675	-3.37035	2	basL	no	infiltrating ductal carcinoma	t2	n1a	m0	75	561	0	stage iib	negative	negative	negative
TCGA.A2.A0YF	-12.2274	-3.41472	1	lumA	yes	infiltrating ductal carcinoma	t1b	n0 (i+)	m0	75	607	0	stage i	positive	negative	negative
TCGA.A2.A0YG	2.15463	-9.60869	1	lumB	no	infiltrating ductal carcinoma	t2	n3a	m0	90	757	0	stage iiic	positive	positive	positive
TCGA.A2.A0YH	-2.41651	-8.47563	1	lumA	no	infiltrating ductal carcinoma	t2	n2a	m0	95	725	0	stage iiia	positive	positive	negative
TCGA.A2.A0YI	-2.13778	1.30026	1	lumA	yes	infiltrating ductal carcinoma	t1c	n0 (i+)	m0	70	698	0	stage i	positive	positive	negative
TCGA.A2.A0YJ	22.8313	-4.59678	2	lumA	no	infiltrating ductal carcinoma	t3	n2a	m0	90	658	0	stage iiia	positive	negative	negative
TCGA.A2.A0YK	2.57835	6.77628	1	lumA	yes	infiltrating lobular carcinoma	t2	n0 (i-)	m0	70	668	0	stage iia	positive	negative	negative
TCGA.A2.A0YL	-3.59841	2.25818	1	lumA	yes	infiltrating lobular carcinoma	t3	n2a	m0	80	577	0	stage iiia	positive	positive	negative
TCGA.A2.A0YM	19.7512	-2.80254	2	basL	yes	infiltrating ductal carcinoma	t2	n0 (i-)	m0	85	1048	0	stage iia	negative	negative	negative
TCGA.A2.A0YT	-2.52368	-10.7312	1	lumA	no	infiltrating ductal carcinoma	t4b	n2a	m0	90	1106	1	stage iiib	positive	negative	negative
TCGA.A2.A1FV	-6.16286	1.75297	1	lumA	yes	infiltrating lobular carcinoma	t3	n0 (i+)	m0	90	828	0	stage iib	positive	positive	negative
TCGA.A2.A1FW	-7.01704	-14.3532	1	lumA	no	infiltrating ductal carcinoma	t3	n2a	m0	90	515	0	stage iiia	positive	negative	negative
TCGA.A2.A1FX	-8.32859	-11.325	1	lumA	no	infiltrating ductal carcinoma	t3	n2a	m0	90	1301	0	stage iiia	positive	positive	negative
TCGA.A2.A1FZ	-2.54888	0.325076	1	lumA	yes	infiltrating ductal carcinoma	t2	n0 (i-)	m0	80	764	0	stage iia	positive	positive	negative
TCGA.A2.A1G1	17.4363	-3.78142	2	ErbB2	no	infiltrating ductal carcinoma	t2	n1	m0	85	715	0	stage iib	negative	negative	positive
TCGA.A2.A1G4	-11.9477	-9.1872	1	lumA	no	infiltrating ductal carcinoma	t3	n1a	m0	80	716	0	stage iiia	positive	positive	negative
TCGA.A2.A1G6	-2.51062	17.3073	3	basL	no	infiltrating ductal carcinoma	t2	n2a	m0	65	358	0	stage iiia	negative	negative	negative
TCGA.A2.A259	-2.88797	0.969055	1	lumA	yes	infiltrating ductal carcinoma	t1c	n0 (i-)	m0	65	1577	0	stage i	positive	positive	negative
TCGA.A2.A25A	-2.73157	2.77471	1	lumA	yes	infiltrating lobular carcinoma	t2	n0 (i-)	m0	65	2415	0	stage iia	positive	positive	negative
TCGA.A2.A25B	-4.02151	-9.54039	1	lumA	no	infiltrating ductal carcinoma	t2	n1	m0	75	567	0	stage iib	positive	positive	negative
TCGA.A2.A25C	-4.03168	-4.09565	1	lumA	no	infiltrating ductal carcinoma	t2	n1a	m0	80	600	0	stage iib	positive	positive	negative
TCGA.A2.A25D	2.5789	-1.15289	1	lumA	no	infiltrating lobular carcinoma	t2	n3a	m0	80	546	0	stage iiic	positive	negative	negative
TCGA.A2.A25E	-9.38381	-9.81844	1	notSure	no	infiltrating ductal carcinoma	t2	n2a	m0	65	2273	0	stage iiia	positive	positive	equivocal
TCGA.A2.A25F	15.6931	-2.05326	2	normL	yes	infiltrating ductal carcinoma	t2	n0 (i-)	m0	60	328	0	stage iia	negative	positive	negative
TCGA.A2.A3KC	-2.73323	3.95298	1	lumA	no	infiltrating lobular carcinoma	t2	n1a	m0	65	704	0	stage iib	positive	positive	negative
TCGA.A2.A3XS	20.8768	-4.08115	2	basL	yes	infiltrating ductal carcinoma	t1	n2a	m0	65	1388	1	stage iiia	negative	negative	negative
TCGA.A2.A3XT	18.3445	-4.61721	2	basL	no	infiltrating ductal carcinoma	t2	n1a	m0	90	2170	0	stage iib	negative	negative	negative
TCGA.A2.A3XU	23.3901	-5.94833	2	basL	no	infiltrating ductal carcinoma	t2	n1mi	m0	85	1279	1	stage iib	negative	negative	negative
TCGA.A2.A3XV	10.1203	-1.31388	1	lumB	yes	infiltrating ductal carcinoma	t2	n0	m0	80	788	0	stage iia	positive	negative	positive
TCGA.A2.A3XW	-6.83702	10.4508	1	lumA	yes	infiltrating ductal carcinoma	t2	n1a	m0	75	1525	0	stage iib	positive	negative	negative
TCGA.A2.A3XX	20.981	-4.03066	2	basL	yes	infiltrating ductal carcinoma	t2	n0	m0	65	1494	0	stage iia	negative	negative	negative
TCGA.A2.A3XY	17.9698	-0.946778	2	basL	no	infiltrating ductal carcinoma	t2	n1a	m0	60	1166	0	stage iib	negative	negative	negative
TCGA.A2.A3XZ	7.10917	0.0508936	1	ErbB2	yes	infiltrating ductal carcinoma	t1c	n0	m0	55	1337	0	stage i	negative	negative	positive
TCGA.A2.A3Y0	17.4096	-6.86531	2	lumA	no	infiltrating ductal carcinoma	t2	n1a	m0	85	1234	0	stage iib	positive	negative	negative
TCGA.A2.A4RW	-4.52568	4.21338	1	lumA	no	infiltrating lobular carcinoma	t2	n3a	m0	75	516	0	stage iiic	positive	positive	negative
TCGA.A2.A4RY	-3.11448	9.02746	1	lumA	no	infiltrating lobular carcinoma	t3	n3a	m0	85	577	0	stage iiic	positive	positive	negative
TCGA.A2.A4S2	-3.08228	5.35527	1	lumA	no	infiltrating lobular carcinoma	t3	n2	m0	75	493	0	stage iiia	positive	positive	negative
TCGA.A2.A4S3	-1.93784	-11.2508	1	lumA	no	infiltrating ductal carcinoma	t2	n1a	m0	75	308	0	stage iib	positive	positive	negative
TCGA.A7.A0CD	-10.1259	-8.68427	1	lumA	no	infiltrating ductal carcinoma	t1	n0	m0	80	438	0	stage i	positive	positive	negative
TCGA.A7.A0CE	-0.486812	16.9065	3	basL	yes	infiltrating ductal carcinoma	t2	n0 (i-)	m0	80	562	0	stage iia	negative	negative	negative
TCGA.A7.A0CH	2.05924	19.4484	3	notSure	yes	infiltrating ductal carcinoma	t2	n0 (i-)	m0	95	421	0	stage iia	NA	NA	NA
TCGA.A7.A0CJ	-5.95504	-7.33884	1	lumA	yes	infiltrating ductal carcinoma	t2	n0 (i-)	m0	80	466	0	stage iia	positive	positive	negative
TCGA.A7.A0D9	0.433705	24.0875	3	lumA	yes	infiltrating ductal carcinoma	t2	n0 (i-)	m0	95	417	0	stage iia	positive	negative	negative
TCGA.A7.A0DA	22.4482	-4.07817	2	basL	NA	infiltrating ductal carcinoma	t2	n0 (i-)	m0	75	717	0	stage iia	negative	negative	negative
TCGA.A7.A0DB	0.664722	24.1273	3	lumA	yes	infiltrating ductal carcinoma	t2	n0 (i-)	m0	95	375	0	stage iia	positive	positive	negative
TCGA.A7.A13D	22.55	-4.33356	2	normL	no	infiltrating ductal carcinoma	t2	n0 (i-)	m0	95	576	0	stage iia	negative	positive	negative
TCGA.A7.A13E	0.618386	22.5412	3	lumA	no	infiltrating ductal carcinoma	t2	n1	mx	80	602	0	stage iib	positive	negative	negative
TCGA.A7.A13F	0.392369	21.6142	3	lumA	no	infiltrating ductal carcinoma	t3	n1a	m0	90	478	0	stage iiia	positive	positive	negative
TCGA.A7.A13G	0.15339	24.3832	3	lumA	no	infiltrating ductal carcinoma	t2	n0	mx	75	497	0	stage iia	positive	positive	negative
TCGA.A7.A13H	-2.89615	5.36878	1	lumA	yes	infiltrating lobular carcinoma	t2	n1a	mx	75	932	0	stage iib	positive	positive	negative
TCGA.A7.A26E	-7.13191	-1.53617	1	lumA	no	infiltrating lobular carcinoma	t3	n1a	mx	90	780	0	stage iiia	positive	positive	negative
TCGA.A7.A26H	-3.52936	-2.70079	1	lumB	no	infiltrating ductal carcinoma	t1	n1a	m0	90	204	0	stage iia	positive	negative	positive
TCGA.A7.A26I	22.368	-1.47354	2	basL	no	infiltrating ductal carcinoma	t2	n0	m0	95	342	0	stage iia	negative	negative	negative
TCGA.A7.A26J	-4.91592	-4.54487	1	lumA	no	infiltrating ductal carcinoma	t2	n0	m0	90	210	0	stage iia	positive	positive	negative
TCGA.A7.A2KD	-3.01328	-4.75758	1	lumB	no	infiltrating ductal carcinoma	t2	n2a	mx	95	454	0	stage iiia	positive	positive	positive
TCGA.A7.A3IZ	-11.7912	-9.93217	1	lumA	yes	infiltrating lobular carcinoma	t2	n0 (i+)	m0	80	391	0	stage iia	positive	negative	negative
TCGA.A7.A3J1	-1.21005	4.96491	1	lumA	NA	infiltrating lobular carcinoma	t1c	n0	mx	80	231	0	stage ia	positive	positive	negative
TCGA.A7.A425	-4.61388	7.59025	1	lumA	yes	infiltrating lobular carcinoma	t3	n3a	mx	90	614	0	stage iiic	positive	positive	negative
TCGA.A7.A426	-4.31566	7.65579	1	lumA	yes	infiltrating lobular carcinoma	t3	n3a	mx	90	524	0	stage iiic	positive	positive	negative
TCGA.A7.A4SA	-1.32874	5.24952	1	lumA	yes	infiltrating lobular carcinoma	t2	n1a	m0	90	543	0	stage iib	positive	negative	negative
TCGA.A7.A4SB	-8.36635	3.94575	1	lumA	yes	infiltrating lobular carcinoma	t3	n1mi	m0	95	484	0	stage iiia	positive	positive	negative
TCGA.A7.A4SC	-2.08269	4.69442	1	lumA	yes	infiltrating lobular carcinoma	t3	n0	mx	60	506	0	stage iib	positive	negative	negative
TCGA.A7.A4SD	18.523	-5.15433	2	basL	yes	infiltrating ductal carcinoma	t2	n0	m0	95	432	0	stage iia	negative	negative	negative
TCGA.A7.A4SE	20.9046	-1.73084	2	basL	yes	infiltrating ductal carcinoma	t2	n0	m0	75	715	0	stage iia	negative	negative	negative
TCGA.A7.A4SF	-1.81508	-12.5866	1	lumB	yes	infiltrating ductal carcinoma	t2	n0	m0	95	713	0	stage iia	positive	negative	positive
TCGA.A7.A56D	-10.0517	9.22341	1	lumA	yes	infiltrating ductal carcinoma	t2	n0	m0	80	446	0	stage iia	positive	positive	negative
TCGA.A7.A5ZW	-4.76759	2.26856	1	lumA	no	infiltrating ductal carcinoma	t1c	n1a	m0	75	364	0	stage iia	positive	positive	negative
TCGA.A7.A5ZX	-4.39251	8.86053	1	lumA	yes	infiltrating lobular carcinoma	t2	n3a	m0	90	358	0	stage iiic	positive	positive	negative
TCGA.A7.A6VV	21.4151	-2.05716	2	basL	no	infiltrating ductal carcinoma	t2	n0	m0	90	453	0	stage iia	negative	negative	negative
TCGA.A7.A6VW	22.5083	-6.87706	2	basL	no	infiltrating ductal carcinoma	t2	n0	m0	90	444	0	stage iia	negative	negative	negative
TCGA.A7.A6VX	1.39371	-6.58484	1	lumA	no	infiltrating ductal carcinoma	t2	n0	m0	75	433	0	stage iia	positive	positive	negative
TCGA.A7.A6VY	18.756	-5.33495	2	basL	no	infiltrating ductal carcinoma	t2	n1	m0	95	347	0	stage iib	negative	negative	negative
TCGA.A8.A06N	-11.6837	-13.4416	1	lumA	NA	infiltrating ductal carcinoma	t4b	n0	m0	70	14	0	stage iiib	positive	negative	negative
TCGA.A8.A06O	-6.74871	-8.9855	1	lumA	NA	infiltrating ductal carcinoma	t1c	n0	m0	70	747	0	stage i	positive	positive	negative
TCGA.A8.A06P	-8.53118	-3.65844	1	lumA	NA	infiltrating ductal carcinoma	t1c	n2a	m0	70	747	0	stage iiia	positive	positive	negative
TCGA.A8.A06Q	-12.181	-5.25198	1	lumA	NA	infiltrating ductal carcinoma	t3	n2	m0	70	121	0	stage iiia	positive	positive	negative
TCGA.A8.A06R	0.260746	-8.38765	1	lumB	NA	infiltrating ductal carcinoma	t2	n1a	m0	70	928	0	stage iib	positive	negative	positive
TCGA.A8.A06T	-7.53528	-10.3629	1	lumB	NA	infiltrating ductal carcinoma	t3	n1a	m0	70	1554	0	stage iiia	positive	positive	positive
TCGA.A8.A06U	-2.05647	-9.64455	1	lumB	NA	infiltrating ductal carcinoma	t2	n1a	m0	70	1257	1	stage iib	positive	positive	positive
TCGA.A8.A06X	-3.18264	-13.4017	1	lumB	NA	infiltrating ductal carcinoma	t3	n0	m0	70	1308	1	stage iib	positive	negative	positive
TCGA.A8.A06Y	-10.9329	-7.42571	1	lumA	NA	infiltrating ductal carcinoma	t2	n0	m0	70	1171	0	stage iia	positive	positive	negative
TCGA.A8.A06Z	-12.0274	-7.31461	1	lumA	NA	infiltrating ductal carcinoma	t3	n0	m0	70	121	0	stage iib	positive	positive	negative
TCGA.A8.A075	-0.196247	-8.58911	1	lumB	NA	infiltrating ductal carcinoma	t2	n1a	m0	70	896	0	stage iib	positive	positive	positive
TCGA.A8.A076	-0.540659	-7.66625	1	lumB	NA	infiltrating ductal carcinoma	t2	n0	m0	70	1839	0	stage iia	positive	positive	positive
TCGA.A8.A079	-6.47589	-8.17825	1	lumA	NA	infiltrating ductal carcinoma	t4b	n3	m0	70	586	0	stage iiib	positive	positive	negative
TCGA.A8.A07B	-4.58254	-8.80603	1	lumB	NA	infiltrating ductal carcinoma	t2	n0	m0	70	1363	0	stage iia	positive	positive	positive
TCGA.A8.A07C	24.8609	-2.23291	2	basL	NA	infiltrating ductal carcinoma	t2	n0	m0	70	962	0	stage iia	negative	negative	negative
TCGA.A8.A07E	-0.923695	1.58644	1	lumA	NA	infiltrating ductal carcinoma	t4b	n3a	mx	70	991	0	stage x	positive	positive	negative
TCGA.A8.A07F	-6.5843	-1.51317	1	lumA	NA	infiltrating ductal carcinoma	t2	n1a	m0	70	959	0	stage iib	positive	positive	negative
TCGA.A8.A07G	-4.39413	-2.96581	1	lumA	NA	infiltrating ductal carcinoma	t1c	n1a	m0	70	959	0	stage iia	positive	positive	negative
TCGA.A8.A07I	-0.416667	-7.11352	1	lumB	NA	infiltrating ductal carcinoma	t2	n2a	m0	70	786	0	stage iiia	positive	negative	positive
TCGA.A8.A07J	1.8733	5.54205	1	lumA	NA	infiltrating ductal carcinoma	t2	n1a	m0	70	706	0	stage iib	positive	positive	negative
TCGA.A8.A07L	-6.76564	-12.8547	1	lumA	NA	infiltrating ductal carcinoma	t3	n1a	m0	70	896	0	stage iiia	positive	positive	negative
TCGA.A8.A07O	20.2184	-6.60802	2	basL	NA	infiltrating ductal carcinoma	t2	n0	m0	70	626	0	stage iia	negative	negative	negative
TCGA.A8.A07P	-9.0055	-7.93853	1	lumB	NA	infiltrating ductal carcinoma	t2	n1	m0	70	668	0	stage iib	positive	positive	positive
TCGA.A8.A07R	22.2201	-4.04848	2	ErbB2	NA	infiltrating ductal carcinoma	t2	n3a	m0	70	585	0	stage iiic	negative	negative	positive
TCGA.A8.A07U	16.0896	-2.7886	2	normL	NA	infiltrating ductal carcinoma	t2	n2a	m0	70	625	0	stage iiia	negative	positive	negative
TCGA.A8.A07W	-4.22492	-10.2308	1	lumA	NA	infiltrating ductal carcinoma	t2	nx	m1	70	626	0	stage iv	positive	positive	negative
TCGA.A8.A07Z	-14.36	3.21763	1	lumA	NA	infiltrating ductal carcinoma	t2	n0	m0	70	1228	0	stage iia	positive	positive	negative
TCGA.A8.A081	-1.08072	-8.58524	1	lumA	NA	infiltrating ductal carcinoma	t2	n0	m0	70	14	0	stage iia	positive	positive	negative
TCGA.A8.A082	-12.0482	-9.02809	1	lumA	NA	infiltrating ductal carcinoma	t2	n1a	m0	70	930	0	stage iib	positive	positive	negative
TCGA.A8.A083	-14.0413	-4.88784	1	lumA	NA	infiltrating ductal carcinoma	t3	n0	m0	70	14	0	stage iib	positive	positive	negative
TCGA.A8.A084	-13.1625	-1.36468	1	lumA	NA	infiltrating ductal carcinoma	t2	n1a	m0	70	824	0	stage iib	positive	negative	negative
TCGA.A8.A085	-10.3903	-8.97074	1	lumA	NA	infiltrating ductal carcinoma	t2	n1a	m0	70	1460	0	stage iib	positive	positive	negative
TCGA.A8.A086	-7.29325	-6.077	1	lumA	NA	infiltrating ductal carcinoma	t1c	n1a	m0	70	747	0	stage iia	positive	positive	negative
TCGA.A8.A08A	-9.46594	-1.54063	1	lumA	NA	infiltrating ductal carcinoma	t1c	n0	m0	70	113	0	stage i	positive	positive	negative
TCGA.A8.A08B	0.89252	-8.81549	1	lumB	NA	infiltrating ductal carcinoma	t2	n0	m0	70	1087	0	stage iia	positive	negative	positive
TCGA.A8.A08C	-9.00832	-0.856985	1	lumB	NA	infiltrating ductal carcinoma	t2	n0	m0	70	991	0	stage iia	positive	positive	positive
TCGA.A8.A08F	-3.94127	-11.1053	1	lumA	NA	infiltrating ductal carcinoma	t2	n3a	m0	70	930	0	stage iiic	positive	positive	negative
TCGA.A8.A08G	-6.11006	-11.3033	1	lumB	NA	infiltrating ductal carcinoma	t2	n0	m0	70	989	0	stage iia	positive	positive	positive
TCGA.A8.A08H	4.03084	4.55906	1	lumB	NA	infiltrating ductal carcinoma	t2	n0	m0	70	14	0	stage iia	positive	positive	positive
TCGA.A8.A08I	5.35173	1.01274	1	lumA	NA	infiltrating ductal carcinoma	t2	n0	m0	70	706	0	stage iia	positive	positive	negative
TCGA.A8.A08J	-4.8468	-11.2717	1	lumA	NA	infiltrating ductal carcinoma	t4b	n3	m1	70	1463	1	stage iv	positive	negative	negative
TCGA.A8.A08L	6.38469	-7.93433	1	lumA	NA	infiltrating ductal carcinoma	t3	n2a	m0	70	626	1	stage iiia	positive	negative	negative
TCGA.A8.A08O	-7.35662	-5.37246	1	lumA	NA	infiltrating ductal carcinoma	t2	n3a	m1	70	1308	0	stage iv	positive	positive	negative
TCGA.A8.A08P	-0.621255	-9.26037	1	lumB	NA	infiltrating ductal carcinoma	t2	n2a	m0	70	1308	0	stage iiia	positive	positive	positive
TCGA.A8.A08R	19.5576	-1.96565	2	basL	NA	infiltrating ductal carcinoma	t2	n1a	m0	70	113	0	stage iib	negative	negative	negative
TCGA.A8.A08S	-5.96429	-8.80886	1	lumB	NA	infiltrating ductal carcinoma	t1c	n1	m0	70	962	0	stage iia	positive	positive	positive
TCGA.A8.A08T	-8.07336	-2.94623	1	lumB	NA	infiltrating ductal carcinoma	t2	n1a	m1	70	2381	0	stage iv	positive	positive	positive
TCGA.A8.A08X	8.73751	-4.84861	1	ErbB2	NA	infiltrating ductal carcinoma	t4d	n3a	m0	70	1390	0	stage iiic	negative	negative	positive
TCGA.A8.A08Z	1.51194	-5.37769	1	lumA	NA	infiltrating ductal carcinoma	t4b	n3a	m0	70	1531	0	stage iiib	positive	positive	negative
TCGA.A8.A090	-7.94902	-8.84639	1	lumB	NA	infiltrating ductal carcinoma	t2	n0	m0	70	14	0	stage iia	positive	positive	positive
TCGA.A8.A091	-8.75451	-12.271	1	lumA	NA	infiltrating ductal carcinoma	t2	n0	m0	70	962	0	stage iia	positive	negative	negative
TCGA.A8.A092	-4.58133	-8.51308	1	lumA	NA	infiltrating ductal carcinoma	t2	n2a	m0	70	857	0	stage iiia	positive	positive	negative
TCGA.A8.A093	-9.84713	-6.11389	1	lumA	NA	infiltrating ductal carcinoma	t2	n0	m0	70	927	0	stage iia	positive	positive	negative
TCGA.A8.A094	6.98288	-5.70651	1	lumA	NA	infiltrating ductal carcinoma	t2	n0	m0	70	14	0	stage iia	positive	negative	negative
TCGA.A8.A095	-6.5437	-2.21336	1	lumA	NA	infiltrating ductal carcinoma	t1c	n0	m0	70	1572	0	stage i	positive	positive	negative
TCGA.A8.A096	-10.6809	-2.08858	1	lumA	NA	infiltrating ductal carcinoma	t2	n0	m0	70	14	0	stage iia	positive	positive	negative
TCGA.A8.A097	-1.63186	-2.25341	1	lumB	NA	infiltrating ductal carcinoma	t2	n1	m0	70	706	0	stage iib	positive	positive	positive
TCGA.A8.A099	-13.0262	-2.52172	1	lumB	NA	infiltrating ductal carcinoma	t4b	n3a	mx	70	626	0	stage x	positive	positive	positive
TCGA.A8.A09A	-1.74413	-1.98046	1	lumA	NA	infiltrating ductal carcinoma	t2	nx	m0	70	626	0	stage x	positive	positive	negative
TCGA.A8.A09B	-10.1653	-3.94019	1	lumA	NA	infiltrating ductal carcinoma	t4b	n1a	m0	70	706	0	stage iiib	positive	positive	negative
TCGA.A8.A09C	-9.57211	-6.73046	1	lumA	NA	infiltrating ductal carcinoma	t2	n0	mx	70	121	0	stage x	positive	positive	negative
TCGA.A8.A09D	-1.25731	-0.839773	1	lumA	NA	infiltrating ductal carcinoma	t2	n1	m0	70	747	0	stage iib	positive	positive	negative
TCGA.A8.A09E	-9.78447	-7.00926	1	lumB	NA	infiltrating ductal carcinoma	t4b	n1a	m0	70	1308	0	stage iiib	positive	positive	positive
TCGA.A8.A09G	6.28247	-6.11507	1	lumB	NA	infiltrating ductal carcinoma	t3	n3a	m0	70	14	0	stage iiic	positive	negative	positive
TCGA.A8.A09I	-0.634292	-9.13496	1	lumB	NA	infiltrating ductal carcinoma	t2	n0	m0	70	1365	0	stage iia	positive	positive	positive
TCGA.A8.A09K	-7.63205	-11.8352	1	lumA	NA	infiltrating ductal carcinoma	t1c	n1	m0	70	1279	0	stage iia	positive	positive	negative
TCGA.A8.A09M	-3.80486	-11.8998	1	lumA	NA	infiltrating ductal carcinoma	t2	n3a	m0	70	823	0	stage iiic	positive	positive	negative
TCGA.A8.A09N	-5.53297	-9.17334	1	lumB	NA	infiltrating ductal carcinoma	t2	n3a	m0	70	121	0	stage iiic	positive	positive	positive
TCGA.A8.A09Q	0.291186	-10.5791	1	lumA	NA	infiltrating ductal carcinoma	t4b	n2a	m0	70	1144	0	stage iiib	positive	positive	negative
TCGA.A8.A09R	-5.54279	-11.2313	1	lumA	NA	infiltrating ductal carcinoma	t2	n1	m0	70	585	0	stage iib	positive	positive	negative
TCGA.A8.A09T	-9.42834	-3.89026	1	lumA	NA	infiltrating lobular carcinoma	t1c	n0	mx	70	961	0	stage x	positive	positive	negative
TCGA.A8.A09V	-9.6655	-4.99719	1	lumA	NA	infiltrating lobular carcinoma	t2	n0	m0	70	823	0	stage iia	positive	positive	negative
TCGA.A8.A09W	-0.500318	-7.69486	1	lumA	NA	infiltrating lobular carcinoma	t2	n3	m0	70	113	0	stage iiib	positive	positive	negative
TCGA.A8.A09X	7.13984	-4.4181	1	basL	NA	infiltrating lobular carcinoma	t2	n3a	m0	70	786	1	stage iiic	negative	negative	negative
TCGA.A8.A09Z	-3.07378	-13.654	1	lumA	NA	infiltrating lobular carcinoma	t3	n0	m0	70	14	0	stage iib	positive	negative	negative
TCGA.A8.A0A1	-1.56978	0.112093	1	lumA	NA	infiltrating lobular carcinoma	t2	n0	m0	70	706	0	stage iia	positive	positive	negative
TCGA.A8.A0A2	-8.81632	-7.54778	1	lumA	NA	infiltrating lobular carcinoma	t2	n0	m0	70	961	0	stage iia	positive	positive	negative
TCGA.A8.A0A4	-3.86656	3.66659	1	lumA	NA	infiltrating lobular carcinoma	t2	n0	m0	70	747	0	stage iia	positive	positive	negative
TCGA.A8.A0A6	1.74099	1.96601	1	lumA	NA	infiltrating lobular carcinoma	t2	n3a	m0	70	1027	0	stage iiic	positive	positive	negative
TCGA.A8.A0A7	5.93149	-1.13192	1	ErbB2	NA	infiltrating lobular carcinoma	t2	n1a	m0	70	113	0	stage iib	negative	negative	positive
TCGA.A8.A0A9	-7.39772	-8.15574	1	lumA	NA	infiltrating ductal carcinoma	t2	n0	m0	70	747	0	stage iia	positive	positive	negative
TCGA.A8.A0AB	-10.2128	-5.63752	1	lumB	NA	infiltrating lobular carcinoma	t2	n0	m0	70	896	0	stage iia	positive	positive	positive
TCGA.AC.A23C	-3.43217	-2.81513	1	lumB	NA	infiltrating ductal carcinoma	t2	n1	mx	70	111	0	stage iib	positive	positive	positive
TCGA.AC.A23E	-6.17993	-4.13739	1	notSure	NA	infiltrating ductal carcinoma	t2	n1	mx	65	222	0	stage iib	positive	positive	NA
TCGA.AC.A23G	1.24679	7.73588	1	lumB	NA	infiltrating lobular carcinoma	t1c	n1	mx	70	663	0	stage iia	positive	positive	positive
TCGA.AC.A23H	-0.397878	20.2727	3	lumB	NA	infiltrating ductal carcinoma	t2	nx	m0	85	244	0	stage iia	positive	negative	positive
TCGA.AC.A2B8	-2.04518	0.884456	1	lumA	NA	infiltrating lobular carcinoma	t3	n0 (i-)	m0	85	161	0	stage iib	positive	positive	negative
TCGA.AC.A2BK	24.3821	-2.57839	2	basL	no	infiltrating ductal carcinoma	t2	n2a	mx	85	1498	0	stage iiia	negative	negative	negative
TCGA.AC.A2BM	-8.20164	-11.3446	1	lumA	yes	infiltrating ductal carcinoma	t2	n1a	mx	80	1489	0	stage iib	positive	positive	negative
TCGA.AC.A2FB	0.775366	20.4001	3	lumB	no	infiltrating lobular carcinoma	t2	n0	mx	60	158	0	stage iia	positive	positive	positive
TCGA.AC.A2FE	-0.561127	4.75999	1	notSure	no	infiltrating lobular carcinoma	t3	n3a	mx	60	1171	0	stage iiic	positive	positive	NA
TCGA.AC.A2FF	-1.43834	16.3006	3	lumA	yes	infiltrating lobular carcinoma	t2	n1	mx	65	1866	0	stage iib	positive	positive	negative
TCGA.AC.A2FG	-3.96394	3.70346	1	lumA	yes	infiltrating lobular carcinoma	t2	n1a	mx	80	1461	0	stage iib	positive	negative	negative
TCGA.AC.A2FK	-1.75327	17.2444	3	lumA	NA	infiltrating lobular carcinoma	t2	n3a	m0	80	1505	0	stage iiic	positive	positive	negative
TCGA.AC.A2FM	1.99428	17.8276	3	notSure	yes	infiltrating lobular carcinoma	t2	n1mi	m0	95	1172	1	stage iib	NA	NA	NA
TCGA.AC.A2FO	-0.707334	4.18276	1	lumA	no	infiltrating lobular carcinoma	t2	n1	mx	85	1771	0	stage iib	positive	negative	negative
TCGA.AC.A2QI	-6.32989	3.71894	1	lumA	NA	infiltrating lobular carcinoma	t3	n1a	mx	65	107	0	stage iiia	positive	negative	negative
TCGA.AC.A3BB	-1.76067	6.51043	1	lumA	NA	infiltrating lobular carcinoma	t3	n2a	mx	60	113	0	stage iiia	positive	positive	negative
TCGA.AC.A3EH	-8.10321	2.61984	1	lumA	no	infiltrating lobular carcinoma	t3	n3	m0	80	77	0	stage iiic	positive	negative	negative
TCGA.AC.A3HN	-0.950334	4.59453	1	lumA	yes	infiltrating lobular carcinoma	t2	n1a	mx	75	88	0	stage iib	positive	positive	negative
TCGA.AC.A3OD	0.602416	3.43468	1	lumA	yes	infiltrating lobular carcinoma	t2	n1mi	mx	80	129	0	stage iib	positive	positive	negative
TCGA.AC.A3QP	-6.77264	8.7611	1	lumA	NA	infiltrating lobular carcinoma	t2	n1mi	mx	70	601	0	stage iib	positive	positive	negative
TCGA.AC.A3QQ	-10.0921	8.76512	1	lumB	yes	infiltrating lobular carcinoma	t1c	n0 (i-)	mx	80	126	0	stage ia	positive	positive	positive
TCGA.AC.A3TM	-9.57971	8.94175	1	notSure	yes	infiltrating lobular carcinoma	t3	n1mi	m0	80	274	0	stage iiia	positive	positive	equivocal
TCGA.AC.A3TN	-11.4406	6.69825	1	lumB	NA	infiltrating lobular carcinoma	t3	n0	mx	75	126	0	stage iib	positive	positive	positive
TCGA.AC.A3W5	7.11279	-2.27846	1	lumB	yes	infiltrating lobular carcinoma	t2	n0	mx	75	188	0	stage iia	positive	positive	positive
TCGA.AC.A3W6	-3.09207	6.94867	1	lumA	yes	infiltrating lobular carcinoma	t3	n1	mx	70	178	0	stage iiia	positive	positive	negative
TCGA.AC.A3W7	-4.2091	6.87483	1	lumA	no	infiltrating lobular carcinoma	t2	n1a	mx	80	471	0	stage iib	positive	negative	negative
TCGA.AC.A3YI	1.23978	8.19159	1	lumB	no	infiltrating lobular carcinoma	t1c	n3a	mx	80	169	0	stage iiic	positive	positive	positive
TCGA.AC.A4ZE	-11.4477	3.05798	1	lumB	no	infiltrating lobular carcinoma	t3	n0	m0	85	403	0	stage iib	positive	positive	positive
TCGA.AC.A5EH	4.47353	-5.07233	1	lumA	no	infiltrating ductal carcinoma	t2	n1mi	mx	85	201	0	stage iib	positive	negative	negative
TCGA.AC.A5XS	-2.33619	7.18129	1	lumA	no	infiltrating lobular carcinoma	t2	n0	mx	85	169	0	stage iia	positive	positive	negative
TCGA.AC.A5XU	-13.7327	-11.6612	1	lumA	NA	infiltrating ductal carcinoma	t3	n0 (i-)	mx	75	51	0	stage iib	positive	positive	negative
TCGA.AC.A62V	-11.2656	8.81545	1	notSure	no	infiltrating ductal carcinoma	t2	n1a	m1	90	26	0	stage iv	positive	positive	NA
TCGA.AC.A62X	23.5427	-5.38435	2	notSure	no	infiltrating ductal carcinoma	t2	n0	mx	85	126	0	stage iia	positive	negative	NA
TCGA.AC.A62Y	-13.3745	0.681771	1	lumA	no	infiltrating lobular carcinoma	t2	n1	mx	80	188	0	stage iib	positive	positive	negative
TCGA.AC.A6IV	-0.490881	6.13769	1	notSure	yes	infiltrating lobular carcinoma	t2	n1	mx	75	132	0	stage iib	positive	positive	equivocal
TCGA.AC.A6IW	17.3218	-5.28571	2	basL	yes	infiltrating ductal carcinoma	t2	n0 (i-)	mx	75	88	0	stage iia	negative	negative	negative
TCGA.AC.A6IX	1.00828	3.62384	1	notSure	no	infiltrating lobular carcinoma	t2	n3a	mx	85	70	0	stage iiic	positive	positive	NA
TCGA.AC.A6NO	-8.77456	1.79612	1	lumA	no	infiltrating ductal carcinoma	t2	n1a	mx	85	178	0	stage iib	positive	positive	negative
TCGA.AC.A7VB	-11.3795	-11.7418	1	notSure	no	infiltrating ductal carcinoma	t1c	n1a	mx	85	228	0	stage iia	positive	negative	NA
TCGA.AC.A8OP	-2.14249	4.15183	1	notSure	yes	infiltrating ductal carcinoma	t1c	n0 (i-)	mx	80	183	0	stage ia	positive	positive	indeterminate
TCGA.AC.A8OQ	17.8127	-0.90367	2	notSure	no	infiltrating ductal carcinoma	t2	n1a	mx	85	126	0	stage iib	negative	negative	indeterminate
TCGA.AC.A8OS	-1.82786	5.53408	1	lumB	yes	infiltrating lobular carcinoma	t2	n0 (i-)	mx	65	216	0	stage iia	positive	positive	positive
TCGA.AN.A03X	-8.97847	-5.72672	1	lumB	no	infiltrating ductal carcinoma	t2	n0	m0	85	61	0	stage iia	positive	positive	positive
TCGA.AN.A03Y	-6.73033	-8.78285	1	lumA	no	infiltrating ductal carcinoma	t2	n0	m0	80	61	0	stage iia	positive	positive	negative
TCGA.AN.A041	-4.01966	-5.03566	1	lumB	NA	infiltrating ductal carcinoma	t2	n1a	m0	80	46	0	stage iib	positive	negative	positive
TCGA.AN.A046	1.3269	-0.583925	1	lumA	no	infiltrating ductal carcinoma	t2	n0	m0	70	61	0	stage iia	positive	positive	negative
TCGA.AN.A049	-4.5879	-5.49428	1	lumA	no	infiltrating ductal carcinoma	t2	n0	m0	85	80	0	stage iia	positive	positive	negative
TCGA.AN.A04A	-4.23022	-1.83406	1	lumA	no	infiltrating ductal carcinoma	t2	n2	m0	70	269	0	stage iiia	positive	positive	negative
TCGA.AN.A04C	5.26356	-9.32577	1	ErbB2	no	infiltrating ductal carcinoma	t2	n1	m0	80	184	0	stage iib	negative	negative	positive
TCGA.AN.A04D	24.3443	-4.23365	2	basL	no	infiltrating ductal carcinoma	t2	n1	m0	85	181	0	stage iib	negative	negative	negative
TCGA.AN.A0AJ	-0.0400039	-10.059	1	lumB	no	infiltrating ductal carcinoma	t3	n0	m0	90	548	0	stage iib	positive	positive	positive
TCGA.AN.A0AK	-5.13648	-13.6223	1	lumB	no	infiltrating ductal carcinoma	t2	n0	m0	90	518	0	stage iia	positive	negative	positive
TCGA.AN.A0AL	19.0429	-8.54956	2	basL	no	infiltrating ductal carcinoma	t4	n0	m0	90	481	0	stage iiib	negative	negative	negative
TCGA.AN.A0AM	-1.12166	-9.58871	1	lumA	no	infiltrating ductal carcinoma	t2	n0	m0	80	40	0	stage iia	positive	negative	negative
TCGA.AN.A0AR	21.9772	-5.69172	2	basL	no	infiltrating ductal carcinoma	t2	n0	m0	90	61	0	stage iia	negative	negative	negative
TCGA.AN.A0AS	1.88947	-5.79	1	lumA	no	infiltrating ductal carcinoma	t2	n2	m0	80	61	0	stage iiia	positive	negative	negative
TCGA.AN.A0AT	20.0906	-5.23412	2	basL	no	infiltrating ductal carcinoma	t2	n0	m0	70	61	0	stage iia	negative	negative	negative
TCGA.AN.A0FD	-6.57353	-4.5499	1	lumB	no	infiltrating ductal carcinoma	t2	n0	m0	70	478	0	stage iia	positive	positive	positive
TCGA.AN.A0FF	-2.85038	-1.34932	1	lumA	no	infiltrating ductal carcinoma	t1b	n0	m0	85	440	0	stage ia	positive	positive	negative
TCGA.AN.A0FJ	22.9716	-3.02413	2	lumB	no	infiltrating ductal carcinoma	t2	n2	m1	90	544	0	stage iv	positive	negative	positive
TCGA.AN.A0FK	-14.1314	-2.32181	1	lumB	no	infiltrating ductal carcinoma	t4	n0	m0	70	504	0	stage iiib	positive	positive	positive
TCGA.AN.A0FL	19.3097	-8.91195	2	ErbB2	no	infiltrating ductal carcinoma	t2	n0	m0	90	527	0	stage iia	negative	negative	positive
TCGA.AN.A0FN	2.29107	4.05507	1	lumB	no	infiltrating lobular carcinoma	t1c	n0	m0	70	510	0	stage ia	positive	positive	positive
TCGA.AN.A0FS	-4.36962	3.09311	1	lumB	no	infiltrating lobular carcinoma	t1c	n0	m0	85	468	0	stage ia	positive	negative	positive
TCGA.AN.A0FT	-9.47479	6.11741	1	lumB	no	infiltrating ductal carcinoma	t2	n1	m0	85	455	0	stage iib	positive	positive	positive
TCGA.AN.A0FV	2.5701	-7.99468	1	ErbB2	no	infiltrating ductal carcinoma	t2	n0	m0	75	61	0	stage iia	negative	negative	positive
TCGA.AN.A0FW	-2.59167	-3.78031	1	lumA	no	infiltrating ductal carcinoma	t2	n2	m0	75	64	0	stage iiia	positive	indeterminate	negative
TCGA.AN.A0FX	21.5163	-2.07542	2	ErbB2	no	infiltrating ductal carcinoma	t2	n0	m0	75	61	0	stage iia	negative	negative	positive
TCGA.AN.A0FY	-4.04526	-6.79492	1	lumA	no	infiltrating ductal carcinoma	t1c	n0	m0	75	61	0	stage ia	positive	positive	negative
TCGA.AN.A0FZ	-4.10007	-5.26459	1	lumB	no	infiltrating ductal carcinoma	t2	n2	m0	70	61	0	stage iiia	positive	negative	positive
TCGA.AN.A0G0	19.1483	-8.66038	2	basL	no	infiltrating ductal carcinoma	t2	n0	m0	80	76	0	stage iia	negative	negative	negative
TCGA.AN.A0XL	-2.11347	3.47754	1	lumA	NA	infiltrating ductal carcinoma	t2	n0	m0	70	61	0	stage iia	positive	positive	negative
TCGA.AN.A0XN	1.8913	-5.44041	1	normL	NA	infiltrating ductal carcinoma	t2	n2	m0	70	61	0	stage iiia	negative	positive	negative
TCGA.AN.A0XO	-7.17479	-3.26964	1	lumA	NA	infiltrating ductal carcinoma	t2	n2	m0	70	720	0	stage iiia	positive	negative	negative
TCGA.AN.A0XP	-12.6846	-1.92556	1	lumB	NA	infiltrating ductal carcinoma	t2	n2	m0	80	51	0	stage iiia	positive	positive	positive
TCGA.AN.A0XR	-13.3135	-0.852286	1	lumA	NA	infiltrating ductal carcinoma	t2	n2	m0	90	61	0	stage iiia	positive	negative	negative
TCGA.AN.A0XS	0.448825	0.424227	1	normL	NA	infiltrating ductal carcinoma	t2	n2	m0	85	61	0	stage iiia	negative	positive	negative
TCGA.AN.A0XT	-11.9278	0.651293	1	lumA	NA	infiltrating ductal carcinoma	t2	n2	m0	85	61	0	stage iiia	positive	negative	negative
TCGA.AN.A0XU	18.9114	-6.30521	2	basL	NA	infiltrating ductal carcinoma	t2	n0	m0	75	61	0	stage iia	negative	negative	negative
TCGA.AN.A0XV	-2.33246	-1.4942	1	lumB	no	infiltrating ductal carcinoma	t2	n2	m0	80	421	0	stage iiia	positive	positive	positive
TCGA.AN.A0XW	2.43962	-2.6455	1	lumB	no	infiltrating ductal carcinoma	t2	n2	m0	70	435	0	stage iiia	positive	positive	positive
TCGA.AO.A03L	-1.84607	-5.53418	1	lumB	no	infiltrating ductal carcinoma	t3	n2	m0	70	2255	0	stage iiia	positive	positive	positive
TCGA.AO.A03M	1.65306	-2.92073	1	lumA	yes	infiltrating ductal carcinoma	t1c	n0 (i-)	m0	70	1708	0	stage i	positive	positive	negative
TCGA.AO.A03N	-10.2063	3.47954	1	lumA	no	infiltrating ductal carcinoma	t2	n1a	m0	70	1841	0	stage iib	positive	positive	negative
TCGA.AO.A03O	-0.0886393	-10.2238	1	lumA	yes	infiltrating ductal carcinoma	t2	n0 (i-)	m0	80	2266	1	stage iia	positive	positive	negative
TCGA.AO.A03P	-8.57151	-9.94108	1	lumA	yes	infiltrating ductal carcinoma	t2	n1	m0	80	2302	0	stage iib	positive	positive	negative
TCGA.AO.A03R	1.33559	-1.5238	1	lumA	no	infiltrating ductal carcinoma	t2	n1a	m0	70	1875	0	stage iib	positive	positive	negative
TCGA.AO.A03T	-8.18261	6.13285	1	lumA	no	infiltrating ductal carcinoma	t2	n1a	m0	80	1512	0	stage iib	positive	positive	negative
TCGA.AO.A03V	-4.80522	0.33512	1	lumA	yes	infiltrating ductal carcinoma	t1c	n0 (i-)	m0	70	1259	0	stage i	positive	positive	negative
TCGA.AO.A0J2	7.77917	-6.80161	1	basL	yes	infiltrating ductal carcinoma	t1c	n0 (i-)	m0	70	967	0	stage ia	negative	negative	negative
TCGA.AO.A0J4	19.6094	-2.13011	2	basL	yes	infiltrating ductal carcinoma	t1c	n0 (i-)	m0	70	615	0	stage ia	negative	negative	negative
TCGA.AO.A0J6	18.1149	-6.19229	2	basL	yes	infiltrating ductal carcinoma	t2	n0 (i-)	m0	80	1158	0	stage iia	negative	negative	negative
TCGA.AO.A0J8	-10.5372	-1.41602	1	lumA	yes	infiltrating lobular carcinoma	t2	n0 (i+)	m0	70	591	0	stage iia	positive	positive	negative
TCGA.AO.A0J9	-1.44033	7.14667	1	lumA	no	infiltrating lobular carcinoma	t2	n3	m0	70	1558	0	stage iiic	positive	positive	negative
TCGA.AO.A0JA	-3.68209	-3.53952	1	lumA	no	infiltrating ductal carcinoma	t2	n3	m0	70	684	0	stage iiic	positive	positive	negative
TCGA.AO.A0JB	-7.72636	7.83234	1	lumA	no	infiltrating ductal carcinoma	t3	n1a	m0	70	1479	0	stage iiia	positive	positive	negative
TCGA.AO.A0JC	5.53658	2.19991	1	lumA	yes	infiltrating ductal carcinoma	t2	n0 (i-)	m0	90	1773	0	stage iia	positive	positive	negative
TCGA.AO.A0JD	-2.5353	-9.78421	1	lumA	no	infiltrating ductal carcinoma	t3	n1a	m0	80	1945	0	stage iiia	positive	positive	negative
TCGA.AO.A0JE	6.40077	-4.44141	1	ErbB2	no	infiltrating ductal carcinoma	t2	n2a	m0	70	2041	0	stage iiia	negative	negative	positive
TCGA.AO.A0JF	-0.642005	3.07348	1	lumA	no	infiltrating ductal carcinoma	t1c	n1a	m0	70	693	0	stage iia	positive	positive	negative
TCGA.AO.A0JI	-9.08161	-12.0765	1	lumA	yes	infiltrating ductal carcinoma	t1c	n1	m0	80	1498	0	stage iia	positive	negative	negative
TCGA.AO.A0JJ	0.0949045	3.26192	1	lumA	no	infiltrating lobular carcinoma	t2	n1a	m0	80	1752	0	stage iib	positive	positive	negative
TCGA.AO.A0JL	21.405	-4.0139	2	basL	no	infiltrating ductal carcinoma	t2	n2a	m0	80	1606	0	stage iiia	negative	negative	positive
TCGA.AO.A0JM	0.302756	-2.49775	1	lumB	no	infiltrating ductal carcinoma	t2	n1	m0	70	1954	0	stage iib	positive	positive	positive
TCGA.AO.A126	-7.40701	3.94567	1	lumA	yes	infiltrating ductal carcinoma	t2	n0 (i-)	m0	80	2387	0	stage iia	positive	positive	negative
TCGA.AO.A128	15.2644	-3.75686	2	basL	yes	infiltrating ductal carcinoma	t2	n0 (i-)	m0	80	2397	0	stage iia	negative	negative	negative
TCGA.AO.A129	19.2714	-4.68509	2	basL	no	infiltrating ductal carcinoma	t2	n1a	m0	90	2405	0	stage iib	negative	negative	negative
TCGA.AO.A12A	-4.4269	1.59115	1	lumA	yes	infiltrating ductal carcinoma	t2	n0 (i+)	m0	70	2360	0	stage iia	positive	positive	negative
TCGA.AO.A12B	-14.5631	-2.49837	1	lumA	yes	infiltrating ductal carcinoma	t2	n0 (i-)	m0	90	2217	0	stage iia	positive	positive	negative
TCGA.AO.A12C	-5.71927	-3.48415	1	lumB	no	infiltrating ductal carcinoma	t2	n1a	m0	80	2057	0	stage iib	positive	positive	positive
TCGA.AO.A12D	7.94384	-5.15747	1	ErbB2	yes	infiltrating ductal carcinoma	t1c	n1a	m0	70	2033	0	stage iia	negative	negative	positive
TCGA.AO.A12E	-1.35195	2.84749	1	lumA	yes	infiltrating lobular carcinoma	t3	n0 (i+)	m0	90	1905	0	stage iib	positive	positive	negative
TCGA.AO.A12F	21.9803	-2.63628	2	basL	yes	infiltrating ductal carcinoma	t2	n0 (i-)	m0	80	1721	0	stage iia	negative	negative	negative
TCGA.AO.A1KO	-3.11527	19.5291	3	lumA	yes	infiltrating lobular carcinoma	t3	n0 (i+)	m0	80	809	0	stage iib	positive	positive	negative
TCGA.AO.A1KP	-8.49757	-6.64458	1	lumA	yes	infiltrating ductal carcinoma	t1	n1	m0	80	2274	0	stage iia	positive	positive	negative
TCGA.AO.A1KQ	-1.82038	-11.4151	1	lumA	no	infiltrating ductal carcinoma	t4	n1	m0	70	1756	0	stage iiib	positive	positive	negative
TCGA.AO.A1KR	22.1779	-6.24892	2	basL	yes	infiltrating ductal carcinoma	t2	n0	m0	70	2125	0	stage iia	negative	negative	negative
TCGA.AO.A1KS	-5.03225	-4.42781	1	lumA	yes	infiltrating lobular carcinoma	t2	n0 (i-)	m0	80	76	0	stage iia	positive	positive	negative
TCGA.AO.A1KT	-5.93998	-5.49759	1	lumA	yes	infiltrating ductal carcinoma	t1	n1	m0	70	922	0	stage iia	positive	positive	negative
TCGA.AQ.A04H	-10.0095	-11.347	1	lumB	no	infiltrating ductal carcinoma	t2	n2a	mx	90	799	0	stage iiia	positive	positive	positive
TCGA.AQ.A04J	18.2158	-1.74761	2	basL	no	infiltrating ductal carcinoma	t2	n0 (i+)	m0	70	417	0	stage iia	negative	negative	negative
TCGA.AQ.A04L	4.34481	-5.23346	1	lumB	no	infiltrating ductal carcinoma	t2	n0 (i-)	mx	70	2487	0	stage iia	positive	negative	positive
TCGA.AQ.A0Y5	2.7534	-4.4379	1	lumB	no	infiltrating ductal carcinoma	t2	n2a	mx	70	440	1	stage iiia	positive	positive	positive
TCGA.AQ.A1H2	-13.3763	-2.90532	1	lumB	no	infiltrating ductal carcinoma	t2	n2a	mx	70	526	0	stage iiia	positive	positive	positive
TCGA.AQ.A1H3	-5.77782	-0.0417207	1	lumA	no	infiltrating ductal carcinoma	t2	n3a	mx	60	421	0	stage iiic	positive	positive	negative
TCGA.AQ.A54N	22.7353	-6.08779	2	basL	yes	infiltrating ductal carcinoma	t2	n0	m0	70	235	0	stage iia	negative	negative	negative
TCGA.AQ.A54O	-13.986	4.24415	1	lumA	yes	infiltrating ductal carcinoma	t2	n0	m0	70	1050	0	stage iia	positive	positive	negative
TCGA.AQ.A7U7	3.25786	2.33672	1	lumA	yes	infiltrating lobular carcinoma	t2	n2a	m0	50	626	0	stage iiia	positive	positive	negative
TCGA.AR.A0TP	22.622	-2.27607	2	lumA	yes	infiltrating ductal carcinoma	t2	n0	m0	70	2277	0	stage iia	positive	negative	negative
TCGA.AR.A0TQ	1.2157	-3.70491	1	lumB	no	infiltrating ductal carcinoma	t3	n1	m0	70	1743	0	stage iiia	positive	negative	positive
TCGA.AR.A0TR	-14.2489	-3.74303	1	lumA	no	infiltrating ductal carcinoma	t2	n1	m0	70	417	1	stage iib	positive	positive	negative
TCGA.AR.A0TS	18.4579	-1.72444	2	basL	yes	infiltrating ductal carcinoma	t2	n1	m0	70	1472	0	stage iib	negative	negative	negative
TCGA.AR.A0TT	4.80236	-1.25802	1	lumA	NA	infiltrating ductal carcinoma	t2	n2	m0	70	1894	0	stage iiia	positive	negative	negative
TCGA.AR.A0TU	19.3471	-6.855	2	basL	yes	infiltrating ductal carcinoma	t2	n0	m0	70	701	0	stage iia	negative	negative	negative
TCGA.AR.A0TV	-3.92147	-12.0044	1	lumA	yes	infiltrating ductal carcinoma	t2	n0	m0	70	1273	0	stage iia	positive	positive	negative
TCGA.AR.A0TW	-3.94742	-12.7973	1	lumA	NA	infiltrating ductal carcinoma	t3	n1	m0	70	1121	0	stage iiia	positive	positive	negative
TCGA.AR.A0TX	6.72522	-2.88127	1	lumB	no	infiltrating ductal carcinoma	t1	n1	m0	70	74	0	stage iia	positive	positive	positive
TCGA.AR.A0TY	-6.21215	-10.3783	1	lumA	yes	infiltrating ductal carcinoma	t2	n0	m0	70	1872	1	stage iia	positive	negative	negative
TCGA.AR.A0TZ	-9.71469	-10.0245	1	lumA	NA	infiltrating ductal carcinoma	t2	n2	m1	70	2201	0	stage iiia	positive	positive	negative
TCGA.AR.A0U0	16.4503	-5.61517	2	notSure	yes	infiltrating ductal carcinoma	t2	n1	m0	70	49	0	stage iib	negative	negative	NA
TCGA.AR.A0U2	-7.88696	-14.1879	1	lumA	no	infiltrating ductal carcinoma	t2	n2	m0	70	2290	1	stage iiia	positive	positive	negative
TCGA.AR.A0U3	-11.716	-4.16563	1	lumA	no	infiltrating ductal carcinoma	t2	n1	m0	70	2202	0	stage iib	positive	positive	negative
TCGA.AR.A0U4	16.3943	-4.50973	2	basL	no	infiltrating ductal carcinoma	t2	n0	m0	70	1864	0	stage iia	negative	negative	negative
TCGA.AR.A1AH	23.3448	-2.21794	2	lumA	NA	infiltrating ductal carcinoma	t2	n1	m0	95	2194	0	stage iib	positive	negative	negative
TCGA.AR.A1AJ	16.2461	-2.78437	2	lumA	yes	infiltrating ductal carcinoma	t1	n0	m0	85	1814	0	stage i	positive	negative	negative
TCGA.AR.A1AK	0.328031	2.15647	1	lumA	yes	infiltrating lobular carcinoma	t1	n0	m0	70	1782	0	stage i	positive	positive	negative
TCGA.AR.A1AL	-3.09527	2.65195	1	lumA	yes	infiltrating lobular carcinoma	t3	n1	m0	80	1732	0	stage iiia	positive	positive	negative
TCGA.AR.A1AM	-3.63241	5.47803	1	lumA	NA	infiltrating lobular carcinoma	t3	n1	m0	80	2005	0	stage iiia	positive	positive	negative
TCGA.AR.A1AN	-2.40727	0.243879	1	lumA	yes	infiltrating ductal carcinoma	t2	n0	m0	90	1614	0	stage iia	positive	positive	negative
TCGA.AR.A1AO	7.77868	-0.697911	1	lumA	yes	infiltrating ductal carcinoma	t1	n1	m0	80	1611	0	stage iia	positive	negative	negative
TCGA.AR.A1AP	-6.86105	1.09233	1	lumA	yes	infiltrating ductal carcinoma	t1	n0	m0	90	1530	0	stage i	positive	positive	negative
TCGA.AR.A1AQ	17.9724	-5.09355	2	basL	yes	infiltrating ductal carcinoma	t2	n0	m0	90	1599	0	stage iia	negative	negative	negative
TCGA.AR.A1AR	16.737	-3.12364	2	basL	NA	infiltrating ductal carcinoma	t1	n2	m0	90	904	1	stage iiia	negative	negative	negative
TCGA.AR.A1AS	-10.8119	-4.85498	1	lumA	NA	infiltrating ductal carcinoma	t2	n1	m0	85	1479	0	stage iib	positive	positive	negative
TCGA.AR.A1AT	4.99509	-6.6913	1	lumB	yes	infiltrating lobular carcinoma	t2	n0	m0	90	1570	1	stage iia	positive	positive	positive
TCGA.AR.A1AU	-3.742	-0.242052	1	lumA	NA	infiltrating ductal carcinoma	t2	n2	m0	85	1674	0	stage iiia	positive	positive	negative
TCGA.AR.A1AV	-12.8314	-6.30617	1	lumA	NA	infiltrating ductal carcinoma	t2	n1	m0	90	1586	0	stage iib	positive	positive	negative
TCGA.AR.A1AW	5.24807	0.884377	1	lumA	yes	infiltrating ductal carcinoma	t2	n0	m0	80	1417	0	stage iia	positive	positive	negative
TCGA.AR.A1AX	2.59301	-0.500459	1	lumB	yes	infiltrating ductal carcinoma	t1	n0	m0	70	1443	0	stage i	positive	positive	positive
TCGA.AR.A1AY	22.7282	-3.17157	2	basL	yes	infiltrating ductal carcinoma	t1	n0	m0	85	998	0	stage i	negative	negative	negative
TCGA.AR.A24H	-3.4144	-9.61633	1	lumA	NA	infiltrating lobular carcinoma	t2	n0	m0	90	2482	0	stage iia	positive	positive	negative
TCGA.AR.A24K	-11.4998	-5.77746	1	lumA	yes	infiltrating ductal carcinoma	t2	n0	m0	70	1774	0	stage iia	positive	positive	negative
TCGA.AR.A24L	-7.1352	-5.6516	1	lumA	NA	infiltrating ductal carcinoma	t2	n1	m0	65	2159	0	stage iib	positive	positive	negative
TCGA.AR.A24N	-4.85105	-2.65846	1	lumA	yes	infiltrating ductal carcinoma	t1	n0	m0	70	2092	0	stage i	positive	positive	negative
TCGA.AR.A24P	-4.93061	-2.94003	1	lumA	yes	infiltrating ductal carcinoma	t1	n0	m0	75	100	0	stage i	positive	positive	negative
TCGA.AR.A24Q	20.1045	-1.24786	2	lumA	NA	infiltrating ductal carcinoma	t3	n0	m0	65	2064	0	stage iib	positive	negative	negative
TCGA.AR.A24R	-4.19243	-6.28167	1	lumA	NA	infiltrating ductal carcinoma	t1	n2	m0	80	1907	0	stage iiia	positive	positive	negative
TCGA.AR.A24S	-0.947352	-1.43568	1	lumA	yes	infiltrating ductal carcinoma	t1	n0	m0	70	1995	0	stage i	positive	positive	negative
TCGA.AR.A24T	-3.89541	1.47866	1	lumA	NA	infiltrating lobular carcinoma	t3	n3	m0	60	1823	0	stage iiic	positive	positive	negative
TCGA.AR.A24U	7.57676	-3.082	1	ErbB2	NA	infiltrating ductal carcinoma	t1	n1	m0	75	1825	0	stage iia	negative	negative	positive
TCGA.AR.A24V	-6.50254	-5.71643	1	lumA	yes	infiltrating ductal carcinoma	t2	n1	m0	75	1843	0	stage iib	positive	positive	negative
TCGA.AR.A24W	-0.449442	17.7452	3	lumA	NA	infiltrating ductal carcinoma	t2	n1	m0	75	1775	0	stage iib	positive	positive	negative
TCGA.AR.A24Z	-12.4364	-4.3828	1	lumA	yes	infiltrating ductal carcinoma	t2	n0	m0	85	1792	0	stage iia	positive	positive	negative
TCGA.AR.A250	-0.415105	-7.1131	1	lumB	NA	infiltrating ductal carcinoma	t2	n0	m0	60	1876	0	stage iia	positive	negative	positive
TCGA.AR.A251	18.9947	-1.77526	2	lumA	NA	infiltrating ductal carcinoma	t2	n2	m0	80	1651	0	stage iiia	positive	negative	negative
TCGA.AR.A252	2.18678	2.57546	1	lumA	yes	infiltrating ductal carcinoma	t1	n0	m0	70	1545	0	stage i	positive	positive	negative
TCGA.AR.A254	4.29003	-6.48953	1	lumB	NA	infiltrating ductal carcinoma	t2	n2	m0	80	1527	0	stage iiia	positive	positive	positive
TCGA.AR.A255	-1.49689	-1.58309	1	lumB	yes	infiltrating ductal carcinoma	t1	n0	m0	75	1408	0	stage i	positive	positive	positive
TCGA.AR.A256	20.4788	-6.20284	2	basL	yes	infiltrating ductal carcinoma	t2	n0	m0	85	2388	1	stage iia	negative	negative	negative
TCGA.AR.A2LE	-9.67123	-0.496945	1	notSure	yes	infiltrating lobular carcinoma	t1	n0	m0	70	2564	0	stage i	positive	negative	NA
TCGA.AR.A2LH	7.90841	-0.402859	1	basL	NA	infiltrating lobular carcinoma	t3	n3	m0	60	999	1	stage iii	negative	negative	negative
TCGA.AR.A2LJ	-8.25263	9.5556	1	lumB	yes	infiltrating lobular carcinoma	t3	n1	mx	70	1638	0	stage iiia	positive	positive	positive
TCGA.AR.A2LK	-6.82578	-8.60378	1	lumA	NA	infiltrating lobular carcinoma	t3	n2	m0	70	1593	0	stage iii	positive	positive	negative
TCGA.AR.A2LL	-7.19033	-8.66139	1	lumA	yes	infiltrating lobular carcinoma	t3	n0	m0	80	518	0	stage iib	positive	positive	negative
TCGA.AR.A2LM	-3.79637	1.76814	1	lumA	yes	infiltrating lobular carcinoma	t1	n1	m0	80	1532	0	stage ii	positive	positive	negative
TCGA.AR.A2LN	-0.298962	8.00679	1	lumA	NA	infiltrating lobular carcinoma	t2	n0	m0	60	898	0	stage iia	positive	positive	negative
TCGA.AR.A2LO	-0.148763	3.70581	1	lumA	NA	infiltrating lobular carcinoma	t2	n1	m0	70	1019	0	stage iib	positive	positive	negative
TCGA.AR.A2LQ	-0.051495	8.32411	1	lumA	NA	infiltrating lobular carcinoma	t3	n0	m0	65	894	0	stage iib	positive	positive	negative
TCGA.AR.A5QM	-2.61001	6.40861	1	notSure	NA	infiltrating lobular carcinoma	t2	n0	m0	80	1699	0	stage iia	positive	positive	equivocal
TCGA.AR.A5QN	-2.46674	4.79213	1	lumB	NA	infiltrating lobular carcinoma	t2	n3	m0	65	747	0	stage iiic	positive	positive	positive
TCGA.AR.A5QP	-4.49352	6.17402	1	notSure	NA	infiltrating lobular carcinoma	t2	n1	m0	65	799	0	stage iib	positive	positive	equivocal
TCGA.B6.A0I1	23.2467	-5.53211	2	notSure	no	infiltrating ductal carcinoma	t2	n0	m0	70	2219	1	stage iia	negative	negative	NA
TCGA.B6.A0I2	16.5639	-6.44374	2	notSure	no	infiltrating ductal carcinoma	t1c	n0 (i-)	m0	70	2555	0	stage ia	NA	NA	NA
TCGA.B6.A0I5	-8.53915	6.95735	1	notSure	no	infiltrating ductal carcinoma	t2	n1b	m0	70	2602	0	stage iib	positive	positive	NA
TCGA.B6.A0I6	22.3751	-2.5216	2	notSure	no	infiltrating ductal carcinoma	t1c	n1	m0	70	1352	1	stage iia	negative	negative	NA
TCGA.B6.A0I8	-10.3649	-6.3093	1	notSure	no	infiltrating ductal carcinoma	t1	nx	m0	70	1131	1	stage x	NA	NA	NA
TCGA.B6.A0I9	-1.62523	-9.39562	1	notSure	no	infiltrating ductal carcinoma	t3	nx	m1	70	713	1	stage iv	indeterminate	positive	NA
TCGA.B6.A0IB	-11.8184	2.33404	1	notSure	no	infiltrating ductal carcinoma	t3	n3	m1	70	2569	1	stage iv	positive	positive	NA
TCGA.B6.A0IG	-2.70153	-7.08659	1	notSure	no	infiltrating ductal carcinoma	t2	n1b	m0	75	2600	1	stage iib	positive	positive	NA
TCGA.B6.A0IH	-3.70426	4.57105	1	notSure	no	infiltrating lobular carcinoma	t3	n1b	m0	70	2496	1	stage iiia	positive	positive	NA
TCGA.B6.A0IJ	17.3708	-5.49229	2	notSure	no	infiltrating ductal carcinoma	t3	n0 (i-)	m0	75	2625	0	stage iib	positive	positive	NA
TCGA.B6.A0IK	9.08949	-7.04168	1	notSure	no	infiltrating ductal carcinoma	t4	n1	m0	70	953	1	stage iiib	negative	negative	NA
TCGA.B6.A0IO	-10.9258	-7.39302	1	notSure	no	infiltrating ductal carcinoma	t2	n0 (i-)	m0	70	2486	0	stage iia	positive	indeterminate	NA
TCGA.B6.A0IP	-8.50132	-1.7227	1	notSure	no	infiltrating lobular carcinoma	t1c	n0 (i-)	m0	70	2491	0	stage ia	positive	positive	NA
TCGA.B6.A0IQ	21.7002	-5.69876	2	notSure	no	infiltrating ductal carcinoma	t3	n1b	m0	70	2561	0	stage iiia	negative	negative	NA
TCGA.B6.A0RE	22.5315	-4.74806	2	notSure	no	infiltrating ductal carcinoma	tx	n0 (i-)	m0	70	2645	0	stage x	negative	negative	NA
TCGA.B6.A0RG	-8.40252	-5.04996	1	notSure	no	infiltrating ductal carcinoma	t3	n0 (i-)	m0	80	2098	0	stage iib	negative	negative	NA
TCGA.B6.A0RH	1.38787	-7.36919	1	notSure	no	infiltrating ductal carcinoma	t2	n0 (i-)	m0	70	2637	0	stage iia	positive	positive	NA
TCGA.B6.A0RI	-8.01569	-4.82941	1	notSure	no	infiltrating ductal carcinoma	t4b	n1b	m0	70	2648	0	stage iiib	positive	positive	NA
TCGA.B6.A0RL	-11.9847	-13.451	1	notSure	no	infiltrating ductal carcinoma	t2	n0 (i-)	m0	70	2264	1	stage iia	positive	positive	NA
TCGA.B6.A0RM	-8.97549	0.743707	1	notSure	no	infiltrating ductal carcinoma	tx	nx	mx	70	2226	1	stage x	positive	positive	NA
TCGA.B6.A0RN	-8.53087	-2.38037	1	notSure	no	infiltrating ductal carcinoma	t1c	n0 (i-)	m0	70	2621	0	stage ia	negative	negative	NA
TCGA.B6.A0RO	-12.2155	-0.867605	1	notSure	no	infiltrating ductal carcinoma	t4	n1a	m0	70	2616	0	stage iiib	positive	positive	NA
TCGA.B6.A0RQ	-3.24757	16.3736	3	notSure	no	infiltrating lobular carcinoma	t3	n0 (i-)	m0	70	2590	1	stage iib	positive	positive	NA
TCGA.B6.A0RS	7.97356	-3.73074	1	notSure	no	infiltrating ductal carcinoma	t2	n0 (i-)	m0	70	2435	1	stage iia	negative	negative	NA
TCGA.B6.A0RT	15.8352	-2.76903	2	notSure	no	infiltrating ductal carcinoma	t3	n1	m0	75	2348	0	stage iiia	negative	negative	NA
TCGA.B6.A0WS	0.296998	-1.38463	1	notSure	no	infiltrating ductal carcinoma	t1c	nx	mx	70	2414	1	stage x	positive	positive	NA
TCGA.B6.A0WT	-7.59756	-5.1603	1	notSure	no	infiltrating ductal carcinoma	t2	n1	m0	70	2627	0	stage iib	positive	positive	NA
TCGA.B6.A0WV	-10.6051	-7.81341	1	notSure	no	infiltrating ductal carcinoma	t2	n1b	m0	70	2245	1	stage iib	positive	positive	NA
TCGA.B6.A0WW	-8.29724	-7.25859	1	notSure	no	infiltrating ductal carcinoma	t2	n1b	mx	70	928	1	stage x	positive	positive	NA
TCGA.B6.A0WY	-5.22997	2.93922	1	notSure	no	infiltrating ductal carcinoma	t3	n1b	m0	70	2502	1	stage iiia	positive	negative	NA
TCGA.B6.A0WZ	-12.9949	-0.458685	1	notSure	no	infiltrating ductal carcinoma	t2	n1b	m0	70	2569	0	stage ii	positive	positive	NA
TCGA.B6.A0X1	16.2637	-5.32984	2	notSure	no	infiltrating ductal carcinoma	t2	n1	m1	90	2636	0	stage iib	negative	negative	NA
TCGA.B6.A0X4	-14.9898	-8.05078	1	notSure	no	infiltrating ductal carcinoma	t2	n1b	m0	90	1235	1	stage iib	positive	positive	NA
TCGA.B6.A0X5	-12.5266	-8.38408	1	notSure	no	infiltrating ductal carcinoma	t2	n1b	m0	75	2111	1	stage iib	positive	positive	NA
TCGA.B6.A1KC	-9.58706	-12.8357	1	lumA	no	infiltrating ductal carcinoma	t2	n1	m0	85	1612	0	stage iia	positive	negative	negative
TCGA.B6.A1KF	23.6856	-4.71777	2	notSure	no	infiltrating ductal carcinoma	t2	n1	m0	80	2440	0	stage iib	negative	negative	equivocal
TCGA.B6.A1KI	-11.2098	-0.204168	1	lumA	no	infiltrating ductal carcinoma	t1c	n0	m0	70	1713	0	stage i	positive	positive	negative
TCGA.B6.A1KN	-2.58744	-7.47849	1	notSure	no	infiltrating ductal carcinoma	t4b	n1	m0	90	2481	0	stage iiib	negative	negative	NA
TCGA.B6.A2IU	-11.3976	2.79511	1	notSure	no	infiltrating lobular carcinoma	t2	n0	m0	75	2612	0	stage iia	positive	positive	NA
TCGA.B6.A400	20.6818	-2.64207	2	basL	no	infiltrating ductal carcinoma	t2	n2a	m0	70	506	0	stage iiia	negative	negative	negative
TCGA.B6.A401	-5.30738	6.55181	1	lumA	no	infiltrating ductal carcinoma	t1c	n1a	m0	75	2054	0	stage iia	positive	positive	negative
TCGA.B6.A402	22.7765	-4.91084	2	basL	yes	infiltrating ductal carcinoma	t1c	n0 (i-)	m0	70	1845	0	stage i	negative	negative	negative
TCGA.B6.A409	21.1538	-4.46063	2	basL	no	infiltrating ductal carcinoma	t1c	n2a	m0	75	955	1	stage iiia	negative	negative	negative
TCGA.B6.A40B	-9.22924	4.40382	1	lumA	yes	infiltrating lobular carcinoma	t1b	n0 (i-)	m0	80	2277	0	stage i	positive	positive	negative
TCGA.B6.A40C	-7.23824	6.76547	1	lumA	yes	infiltrating lobular carcinoma	t3	n0 (i-)	m0	90	1859	0	stage iib	positive	positive	negative
TCGA.BH.A0AU	-2.59641	18.4247	3	lumB	NA	infiltrating ductal carcinoma	t2	n0	m0	70	1128	0	stage iia	positive	positive	positive
TCGA.BH.A0AV	21.5314	-1.46993	2	basL	NA	infiltrating ductal carcinoma	t1c	n0	m0	70	1505	0	stage i	negative	negative	negative
TCGA.BH.A0AW	6.29377	-1.35075	1	lumB	no	infiltrating ductal carcinoma	t1c	n1a	m0	70	1006	0	stage iia	positive	negative	positive
TCGA.BH.A0AY	0.877806	20.3314	3	lumA	no	infiltrating ductal carcinoma	t2	n0 (i-)	m0	70	1160	0	stage iia	positive	positive	negative
TCGA.BH.A0AZ	-1.96441	17.7697	3	lumA	NA	infiltrating ductal carcinoma	t3	n1a	cm0 (i+)	70	1241	0	stage iiia	positive	positive	negative
TCGA.BH.A0B0	0.663133	5.37146	1	lumA	NA	infiltrating ductal carcinoma	t1c	n0	m0	70	1687	0	stage i	positive	positive	negative
TCGA.BH.A0B1	-2.45805	-1.99933	1	lumA	no	infiltrating ductal carcinoma	t2	n1a	m0	70	1477	0	stage iib	positive	positive	negative
TCGA.BH.A0B3	-1.10655	19.7453	3	basL	no	infiltrating ductal carcinoma	t2	n1a	m0	70	1521	0	stage iib	negative	negative	negative
TCGA.BH.A0B4	-1.79455	-4.06729	1	lumB	no	infiltrating ductal carcinoma	t2	n2	m0	70	1514	0	stage iiia	positive	positive	positive
TCGA.BH.A0B5	0.132642	24.4322	3	lumA	NA	infiltrating lobular carcinoma	t2	n2a	m0	70	1721	0	stage iiia	positive	positive	negative
TCGA.BH.A0B6	4.31611	0.734664	1	lumB	NA	infiltrating ductal carcinoma	t1c	n0	m0	70	1896	0	stage i	positive	positive	positive
TCGA.BH.A0B7	-2.30305	18.1655	3	lumB	NA	infiltrating ductal carcinoma	t2	n1a	m0	70	1897	0	stage iib	positive	positive	positive
TCGA.BH.A0B8	0.259479	23.9743	3	lumA	no	infiltrating ductal carcinoma	t1b	n0 (i-)	m0	70	1789	0	stage i	positive	positive	negative
TCGA.BH.A0B9	18.0409	-5.71554	2	basL	no	infiltrating ductal carcinoma	t1c	n0 (i-)	m0	70	1790	0	stage ia	negative	negative	negative
TCGA.BH.A0BC	0.578626	19.6526	3	lumA	no	infiltrating ductal carcinoma	t2	n3	m0	70	1338	0	stage iiic	positive	positive	negative
TCGA.BH.A0BD	-0.094614	1.41427	1	lumA	no	infiltrating ductal carcinoma	t1c	n1a	m0	70	936	0	stage iia	positive	positive	negative
TCGA.BH.A0BF	4.1389	-2.01421	1	lumA	NA	infiltrating ductal carcinoma	t2	n1mi	m0	70	1162	0	stage iib	positive	positive	negative
TCGA.BH.A0BG	18.0939	-2.67915	2	basL	NA	infiltrating ductal carcinoma	t1	n0	m0	70	1138	0	stage i	negative	negative	negative
TCGA.BH.A0BJ	-1.63206	18.4208	3	lumA	no	infiltrating ductal carcinoma	t2	n1a	m0	70	1046	0	stage iib	positive	positive	negative
TCGA.BH.A0BL	17.8018	-1.61152	2	basL	NA	infiltrating ductal carcinoma	t1c	n0	m0	70	1622	0	stage i	negative	negative	negative
TCGA.BH.A0BM	-3.36171	18.1165	3	lumA	no	infiltrating ductal carcinoma	t2	n1a	m0	70	1454	0	stage iib	positive	negative	negative
TCGA.BH.A0BO	1.07885	8.68461	1	lumA	NA	infiltrating ductal carcinoma	t1b	n0	m0	70	1427	0	stage i	positive	positive	negative
TCGA.BH.A0BP	-1.77928	3.07253	1	lumA	NA	infiltrating ductal carcinoma	t1c	n0	m0	70	1729	0	stage i	positive	positive	negative
TCGA.BH.A0BQ	-1.3825	17.8826	3	lumB	NA	infiltrating ductal carcinoma	t1c	n0	m0	70	1205	0	stage i	positive	positive	positive
TCGA.BH.A0BR	5.58022	-4.35423	1	lumA	NA	infiltrating ductal carcinoma	t1c	n0	m0	70	1833	0	stage i	positive	positive	negative
TCGA.BH.A0BS	-3.02493	18.2935	3	lumA	NA	infiltrating ductal carcinoma	t3	n1c	m0	70	1838	0	stage iiia	positive	positive	negative
TCGA.BH.A0BT	-2.79641	17.2217	3	lumA	NA	infiltrating ductal carcinoma	t1c	n1mi	m0	70	1659	0	stage iia	positive	positive	negative
TCGA.BH.A0BV	-1.0963	18.4495	3	lumA	no	infiltrating ductal carcinoma	t2	n1a	m0	70	1756	0	stage iib	positive	positive	negative
TCGA.BH.A0BW	16.3496	-0.47119	2	basL	NA	infiltrating ductal carcinoma	t1c	n0	m0	70	694	0	stage i	negative	negative	negative
TCGA.BH.A0BZ	0.717635	21.3379	3	lumA	NA	infiltrating ductal carcinoma	t3	n1a	m0	70	1737	0	stage iiia	positive	positive	negative
TCGA.BH.A0C0	-2.69011	18.3439	3	lumB	no	infiltrating ductal carcinoma	t1c	n1a	m0	70	1568	0	stage iia	positive	positive	positive
TCGA.BH.A0C1	-6.28337	-1.07953	1	lumA	NA	infiltrating lobular carcinoma	t3	n2a	m0	70	1621	0	stage iiia	positive	positive	negative
TCGA.BH.A0C7	-6.32185	-10.3286	1	lumB	NA	infiltrating ductal carcinoma	t2	n1mi	m0	70	1594	0	stage iib	positive	negative	positive
TCGA.BH.A0DD	0.399152	24.1836	3	lumB	NA	infiltrating ductal carcinoma	t2	n1a	m0	70	1662	0	stage iib	positive	positive	positive
TCGA.BH.A0DE	-1.46095	3.08163	1	lumA	NA	infiltrating ductal carcinoma	t2	n0	m0	70	1313	0	stage iia	positive	positive	negative
TCGA.BH.A0DG	-2.12832	18.7887	3	lumA	NA	infiltrating ductal carcinoma	t2	n0	m0	70	1096	0	stage iia	positive	negative	negative
TCGA.BH.A0DH	1.86544	19.2386	3	lumA	no	infiltrating ductal carcinoma	t2	n1a	m0	70	1484	0	stage iib	positive	positive	negative
TCGA.BH.A0DI	0.374582	4.88333	1	lumA	NA	infiltrating ductal carcinoma	t2	n1a	m0	70	1058	0	stage iib	positive	positive	negative
TCGA.BH.A0DK	-1.75703	16.4061	3	lumA	no	infiltrating ductal carcinoma	t2	n0 (i-)	m0	70	783	0	stage iia	positive	positive	negative
TCGA.BH.A0DO	-2.13961	18.771	3	lumA	NA	infiltrating ductal carcinoma	t1c	n0	m0	70	905	0	stage i	positive	positive	negative
TCGA.BH.A0DP	-2.77293	17.4966	3	lumA	no	infiltrating lobular carcinoma	t3	n0 (i-)	m0	70	845	0	stage iib	positive	positive	negative
TCGA.BH.A0DQ	-1.91579	17.0131	3	lumA	no	infiltrating ductal carcinoma	t2	n1	m0	70	286	0	stage iib	positive	positive	negative
TCGA.BH.A0DS	-6.70815	0.619153	1	lumA	no	infiltrating ductal carcinoma	t2	n2a	m0	70	235	0	stage iiia	positive	positive	negative
TCGA.BH.A0DT	-1.85608	17.5039	3	lumA	NA	infiltrating ductal carcinoma	t1c	n1a	m0	70	1496	0	stage iia	positive	positive	negative
TCGA.BH.A0DV	-2.04998	17.6902	3	lumA	NA	infiltrating ductal carcinoma	t2	n2a	m0	70	1651	0	stage iiia	positive	positive	negative
TCGA.BH.A0DX	-0.216967	1.29238	1	lumA	NA	infiltrating ductal carcinoma	t1b	n0	m0	70	1701	0	stage i	positive	positive	negative
TCGA.BH.A0DZ	-3.54865	15.5622	3	lumB	no	infiltrating ductal carcinoma	t2	n1a	m0	70	868	0	stage iib	positive	positive	positive
TCGA.BH.A0E0	-3.53733	15.841	3	basL	no	infiltrating ductal carcinoma	t3	n3a	m0	70	364	0	stage iiic	negative	negative	negative
TCGA.BH.A0E1	-3.58812	18.5054	3	lumA	no	infiltrating ductal carcinoma	t2	n1	m0	70	846	0	stage iib	positive	positive	negative
TCGA.BH.A0E2	-0.772482	-3.89779	1	lumA	no	infiltrating ductal carcinoma	t2	n2a	m0	70	721	0	stage iiia	positive	positive	negative
TCGA.BH.A0E6	20.6913	-4.10356	2	basL	no	infiltrating ductal carcinoma	t1c	n0 (i-)	m0	70	614	0	stage ia	negative	negative	negative
TCGA.BH.A0E7	-13.6853	-5.14707	1	lumA	no	infiltrating ductal carcinoma	t2	n1a	m0	70	1641	0	stage iib	positive	positive	negative
TCGA.BH.A0E9	-3.24594	3.58493	1	lumA	NA	infiltrating lobular carcinoma	t2	n1a	m0	70	1671	0	stage iib	positive	positive	negative
TCGA.BH.A0EA	-0.917426	8.70453	1	lumA	NA	infiltrating ductal carcinoma	t1c	n1a	m0	70	1352	1	stage iia	positive	positive	negative
TCGA.BH.A0EB	-10.9184	-2.06053	1	lumA	no	infiltrating ductal carcinoma	t1c	n0 (i-)	m0	70	1127	0	stage ia	positive	positive	negative
TCGA.BH.A0EE	7.78935	-6.94879	1	ErbB2	no	infiltrating ductal carcinoma	t3	n0 (i-)	m0	70	1308	0	stage iib	negative	negative	positive
TCGA.BH.A0EI	-7.10852	-5.38202	1	lumA	NA	infiltrating ductal carcinoma	t1c	n1a	m0	70	1125	0	stage iia	positive	positive	negative
TCGA.BH.A0GY	-1.40344	-2.97063	1	lumA	no	infiltrating ductal carcinoma	t2	n1	m0	70	1284	0	stage iia	positive	positive	negative
TCGA.BH.A0GZ	-9.95633	3.51386	1	lumA	no	infiltrating ductal carcinoma	t1c	n1a	m0	70	660	0	stage iia	positive	positive	negative
TCGA.BH.A0H0	-9.07529	-10.8144	1	lumA	no	infiltrating ductal carcinoma	t1c	n0 (i-)	m0	70	828	0	stage ia	positive	positive	negative
TCGA.BH.A0H3	-3.80797	1.73847	1	lumA	NA	infiltrating ductal carcinoma	t1c	n0	m0	70	1478	0	stage i	positive	positive	negative
TCGA.BH.A0H5	-2.10575	18.1894	3	lumA	NA	infiltrating ductal carcinoma	t1c	n0 (i-)	m0	70	1422	0	stage i	positive	positive	negative
TCGA.BH.A0H6	-8.56244	-3.73676	1	lumA	no	infiltrating ductal carcinoma	t1b	nx	m0	70	1129	0	stage i	positive	positive	negative
TCGA.BH.A0H7	-3.75558	17.419	3	lumA	no	infiltrating ductal carcinoma	t1c	n2a	m0	70	1087	0	stage iiia	positive	positive	negative
TCGA.BH.A0H9	0.164424	24.4703	3	lumA	no	infiltrating ductal carcinoma	t2	n0 (i-)	m0	70	1552	0	stage iia	positive	positive	negative
TCGA.BH.A0HA	-3.54564	18.7545	3	lumA	NA	infiltrating ductal carcinoma	t1c	n0 (i-)	m0	70	1231	0	stage i	positive	positive	negative
TCGA.BH.A0HB	-0.442435	-3.96661	1	lumA	no	infiltrating ductal carcinoma	t1c	n0 (i-)	m0	70	1185	0	stage ia	positive	positive	negative
TCGA.BH.A0HF	-0.536631	2.83658	1	lumA	no	infiltrating ductal carcinoma	t1c	n0 (i-)	m0	70	1110	0	stage ia	positive	positive	negative
TCGA.BH.A0HI	-11.837	-1.83804	1	lumA	yes	infiltrating ductal carcinoma	t1c	n0 (i-)	m0	70	1004	0	stage ia	positive	positive	negative
TCGA.BH.A0HK	0.842687	19.3131	3	lumA	no	infiltrating ductal carcinoma	t2	n1	m0	70	447	0	stage iib	positive	negative	negative
TCGA.BH.A0HL	-12.9466	-11.9556	1	lumA	no	infiltrating ductal carcinoma	t2	n1a	m0	70	222	0	stage iib	positive	positive	negative
TCGA.BH.A0HN	-12.6457	5.92027	1	lumA	no	infiltrating ductal carcinoma	t1c	n0 (i-)	m0	70	894	0	stage ia	positive	positive	negative
TCGA.BH.A0HO	-11.408	-2.76779	1	lumA	yes	infiltrating ductal carcinoma	t1c	n1a	m0	70	232	0	stage iia	positive	positive	negative
TCGA.BH.A0HP	-3.88523	3.16209	1	lumA	no	infiltrating lobular carcinoma	t3	n2a	m0	70	770	0	stage iiia	positive	negative	negative
TCGA.BH.A0HQ	-8.19205	-1.74	1	lumA	yes	infiltrating ductal carcinoma	t2	n0 (i+)	m0	70	1458	0	stage iia	positive	positive	negative
TCGA.BH.A0HU	-5.39893	-7.7383	1	lumA	no	infiltrating ductal carcinoma	t1c	n0 (i-)	m0	70	741	0	stage ia	positive	positive	negative
TCGA.BH.A0HW	-11.7576	-13.2442	1	lumA	no	infiltrating ductal carcinoma	t1c	n0 (i-)	m0	70	1784	0	stage ia	positive	negative	negative
TCGA.BH.A0HX	-0.838849	-3.85088	1	lumA	yes	infiltrating ductal carcinoma	t2	n1a	m0	70	1207	0	stage iib	positive	positive	negative
TCGA.BH.A0HY	-9.43996	-6.84341	1	lumB	NA	infiltrating ductal carcinoma	t1c	n0	m0	70	1242	0	stage i	positive	negative	positive
TCGA.BH.A0RX	16.5742	-2.26311	2	basL	no	infiltrating ductal carcinoma	t2	n0 (i-)	m0	70	435	0	stage iia	negative	negative	negative
TCGA.BH.A0W3	-13.4042	-3.57903	1	lumA	NA	infiltrating ductal carcinoma	t1c	n1a	m0	70	451	0	stage iia	positive	positive	negative
TCGA.BH.A0W4	-4.31498	-0.284165	1	lumA	NA	infiltrating ductal carcinoma	t2	n0 (i-)	m0	70	443	0	stage iia	positive	positive	negative
TCGA.BH.A0W5	1.16002	0.721204	1	notSure	NA	infiltrating ductal carcinoma	t1c	n1a	m0	70	924	0	stage iia	positive	positive	equivocal
TCGA.BH.A0W7	2.89944	0.562339	1	lumA	NA	infiltrating ductal carcinoma	t1c	n0 (i-)	m0	70	940	0	stage i	positive	positive	negative
TCGA.BH.A18F	-1.0188	1.72991	1	lumA	NA	infiltrating ductal carcinoma	t2	n0	m0	85	577	0	stage iia	positive	positive	negative
TCGA.BH.A18G	21.1862	-6.58301	2	basL	NA	infiltrating ductal carcinoma	t1c	n0	m0	85	198	0	stage ia	negative	negative	negative
TCGA.BH.A18H	2.40843	0.320976	1	lumB	yes	infiltrating ductal carcinoma	t1b	n0	m0	70	14	0	stage ia	positive	positive	positive
TCGA.BH.A18I	-0.578549	-0.927375	1	lumB	NA	infiltrating ductal carcinoma	t1c	n1a	cm0 (i+)	80	514	0	stage iia	positive	positive	positive
TCGA.BH.A18J	-0.137907	19.9279	3	lumA	NA	infiltrating ductal carcinoma	t4b	n2	m1	70	995	1	stage iv	positive	positive	negative
TCGA.BH.A18K	-1.93612	20.3695	3	lumA	NA	infiltrating ductal carcinoma	t1	n0	m0	80	2364	1	stage i	positive	positive	negative
TCGA.BH.A18L	0.560681	20.9475	3	lumA	NA	infiltrating ductal carcinoma	t3	n1mi	m0	60	1189	1	stage iiia	positive	positive	negative
TCGA.BH.A18M	0.465009	20.5598	3	lumB	NA	infiltrating ductal carcinoma	t3	n1	m0	80	2151	1	stage iiia	positive	positive	positive
TCGA.BH.A18N	0.313318	20.7843	3	lumA	NA	infiltrating ductal carcinoma	t2	n1b	m0	70	1477	1	stage iia	positive	positive	negative
TCGA.BH.A18P	-0.56234	22.1313	3	lumB	NA	infiltrating ductal carcinoma	t1	n0	m0	80	1288	1	stage i	positive	negative	positive
TCGA.BH.A18Q	-1.50757	19.6823	3	ErbB2	NA	infiltrating ductal carcinoma	t2	n1b	m0	80	1870	1	stage iib	negative	negative	positive
TCGA.BH.A18R	-1.0434	20.8944	3	ErbB2	NA	infiltrating ductal carcinoma	t2b	n1	m0	75	1474	1	stage iia	indeterminate	negative	positive
TCGA.BH.A18T	20.1954	-6.38002	2	ErbB2	NA	infiltrating ductal carcinoma	t2	n0	m0	60	518	1	stage iia	negative	negative	positive
TCGA.BH.A18U	-0.55713	18.8929	3	lumB	NA	infiltrating ductal carcinoma	t2	n2a	m0	80	1786	1	stage iiia	positive	positive	positive
TCGA.BH.A18V	2.01888	17.865	3	basL	NA	infiltrating ductal carcinoma	t2	n1b	m0	75	1779	1	stage iib	negative	negative	negative
TCGA.BH.A1EN	0.497984	22.0462	3	ErbB2	NA	infiltrating ductal carcinoma	t2	nx	m0	75	2084	1	stage iia	negative	negative	positive
TCGA.BH.A1ES	-6.06661	5.81008	1	lumA	NA	infiltrating ductal carcinoma	t2	n1a	m0	90	2503	1	stage iib	positive	positive	negative
TCGA.BH.A1ET	-0.664273	20.5894	3	lumA	NA	infiltrating ductal carcinoma	t1	n0	m0	70	2276	1	stage i	positive	positive	negative
TCGA.BH.A1EU	-0.933886	20.4937	3	lumA	NA	infiltrating ductal carcinoma	t1	n0	m0	90	1577	1	stage i	positive	positive	negative
TCGA.BH.A1EV	-0.043639	19.1372	3	lumB	NA	infiltrating ductal carcinoma	t3	n1b	m0	70	706	1	stage iiia	positive	positive	positive
TCGA.BH.A1EW	-0.415689	18.1974	3	basL	NA	infiltrating ductal carcinoma	t2	n1b	m0	90	1871	1	stage iia	negative	negative	negative
TCGA.BH.A1EX	-5.76713	-0.490338	1	lumB	NA	infiltrating ductal carcinoma	t2	n1b	m0	80	1750	1	stage iib	positive	positive	positive
TCGA.BH.A1EY	-0.367952	-0.272201	1	lumA	NA	infiltrating ductal carcinoma	t2	n0	m0	80	919	1	stage iia	positive	positive	negative
TCGA.BH.A1F0	-0.174518	21.0662	3	normL	NA	infiltrating ductal carcinoma	t1a	n1c	m0	80	1165	1	stage iia	negative	indeterminate	negative
TCGA.BH.A1F2	-0.357656	21.9466	3	lumB	NA	infiltrating ductal carcinoma	t4b	n1b	m0	80	1325	1	stage iiib	positive	positive	positive
TCGA.BH.A1F5	-9.20647	-4.74078	1	lumA	NA	infiltrating ductal carcinoma	t1c	n1a	m0	90	2343	1	stage iia	positive	positive	negative
TCGA.BH.A1F6	1.38287	21.4589	3	basL	NA	infiltrating ductal carcinoma	t4d	n2a	mx	65	2414	1	NA	negative	negative	negative
TCGA.BH.A1F8	0.0749754	19.7431	3	lumB	NA	infiltrating ductal carcinoma	t4b	n2	m0	80	1131	1	stage iiib	positive	positive	positive
TCGA.BH.A1FB	-1.75909	19.1693	3	lumA	NA	infiltrating ductal carcinoma	t2	n1b	m0	80	2532	1	stage iib	positive	positive	negative
TCGA.BH.A1FD	-0.242699	21.827	3	lumA	NA	infiltrating ductal carcinoma	t1c	n0	m0	80	1368	1	stage i	positive	positive	negative
TCGA.BH.A1FE	-2.71233	19.6811	3	notSure	NA	infiltrating ductal carcinoma	t2	n1	m0	60	2184	1	stage iib	positive	positive	NA
TCGA.BH.A1FG	2.2086	21.0947	3	lumA	NA	infiltrating ductal carcinoma	t1c	nx	m0	80	2541	1	stage i	positive	positive	negative
TCGA.BH.A1FH	0.623073	19.7737	3	notSure	NA	infiltrating ductal carcinoma	t2	n1b	m1	60	1459	1	stage iv	positive	negative	NA
TCGA.BH.A1FJ	1.87336	21.114	3	notSure	NA	infiltrating ductal carcinoma	t3	n1b	m0	70	2022	1	stage iiia	negative	positive	NA
TCGA.BH.A1FL	-8.62827	-1.92631	1	notSure	NA	infiltrating ductal carcinoma	t2	n1b	m0	70	1859	1	stage iib	positive	positive	NA
TCGA.BH.A1FM	-0.827098	20.216	3	notSure	NA	infiltrating ductal carcinoma	t2	n2	m0	80	1660	1	stage iiia	positive	negative	NA
TCGA.BH.A1FN	0.601464	18.7762	3	notSure	NA	infiltrating ductal carcinoma	t2	n0	m0	80	2149	1	stage iia	positive	positive	NA
TCGA.BH.A1FU	-1.15326	19.484	3	notSure	NA	infiltrating ductal carcinoma	t1c	n0	m0	70	2149	1	stage ia	negative	negative	NA
TCGA.BH.A201	-4.17871	-0.329002	1	lumA	NA	infiltrating ductal carcinoma	t1	n0	m0	70	499	0	stage ia	positive	positive	negative
TCGA.BH.A202	4.62886	-6.67756	1	lumB	NA	infiltrating ductal carcinoma	t2	n0	m0	60	92	0	stage ii	positive	positive	positive
TCGA.BH.A203	-0.778375	20.8698	3	notSure	NA	infiltrating ductal carcinoma	t2	n1b	m0	90	1500	1	stage iib	NA	NA	NA
TCGA.BH.A204	0.444171	22.9346	3	notSure	NA	infiltrating ductal carcinoma	t2	n1b	m0	90	2282	1	stage iib	NA	NA	NA
TCGA.BH.A208	-2.05432	18.7518	3	notSure	NA	infiltrating ductal carcinoma	t2	n1b	m0	80	1914	1	stage iib	NA	NA	NA
TCGA.BH.A28O	-2.64482	9.50061	1	lumA	no	infiltrating lobular carcinoma	t3a	n3	m0	70	656	0	stage iiic	positive	positive	negative
TCGA.BH.A28Q	-6.94685	-0.247519	1	lumA	NA	infiltrating lobular carcinoma	t2	n1a	m0	70	478	0	stage iib	positive	positive	negative
TCGA.BH.A2L8	3.20749	0.879009	1	lumA	no	infiltrating lobular carcinoma	t2	n0 (i-)	m0	70	432	0	stage iia	positive	positive	negative
TCGA.BH.A42T	-8.53252	7.56302	1	lumB	NA	infiltrating lobular carcinoma	t2	n0 (i+)	m0	70	113	0	stage iia	positive	positive	positive
TCGA.BH.A42U	-5.95102	10.6497	1	basL	NA	infiltrating lobular carcinoma	t2	n0	m0	60	2480	0	stage ia	negative	negative	negative
TCGA.BH.A42V	-3.49429	8.26795	1	lumA	NA	infiltrating ductal carcinoma	t1c	n1mi	m0	70	583	0	stage ib	positive	positive	negative
TCGA.BH.A5IZ	22.3455	-6.94663	2	lumA	NA	infiltrating ductal carcinoma	t2	n1a	cm0 (i+)	70	286	0	stage iib	positive	negative	negative
TCGA.BH.A5J0	-8.39293	9.71861	1	lumA	NA	infiltrating ductal carcinoma	t1c	n0	m0	70	519	0	stage ia	positive	positive	negative
TCGA.BH.A6R8	-14.2922	3.46892	1	lumA	NA	infiltrating ductal carcinoma	t2	n0	m0	80	614	0	stage iia	positive	positive	negative
TCGA.BH.A8FY	-11.5933	4.72229	1	lumA	NA	infiltrating lobular carcinoma	t1c	n0 (i+)	m0	95	616	1	stage ia	positive	positive	negative
TCGA.BH.A8FZ	0.116166	7.16557	1	notSure	NA	infiltrating lobular carcinoma	t1b	n0	m0	80	382	0	stage ia	positive	positive	equivocal
TCGA.BH.A8G0	-0.915306	6.00556	1	lumA	NA	infiltrating lobular carcinoma	t2	n1a	m0	65	482	0	stage iib	positive	positive	negative
TCGA.BH.AB28	-6.85578	1.35177	1	lumA	NA	infiltrating lobular carcinoma	t3	n1a	m0	80	458	0	stage iiia	positive	positive	negative
TCGA.C8.A12K	16.6872	-4.89121	2	notSure	no	infiltrating ductal carcinoma	t2	n1	m0	80	14	0	stage iib	NA	NA	NA
TCGA.C8.A12L	10.0444	-6.50562	1	notSure	NA	infiltrating ductal carcinoma	t2	n0 (i-)	m0	70	14	0	stage iia	negative	negative	equivocal
TCGA.C8.A12M	-8.62853	-13.1591	1	lumA	NA	infiltrating ductal carcinoma	t2	n0 (i-)	m0	80	14	0	stage iia	positive	negative	negative
TCGA.C8.A12N	-9.11806	-3.53068	1	lumA	NA	infiltrating ductal carcinoma	t2	n0 (i-)	m0	70	14	0	stage iia	positive	positive	negative
TCGA.C8.A12O	-3.36707	-8.32853	1	lumA	NA	infiltrating ductal carcinoma	t2	n0 (i-)	m0	70	14	0	stage iia	positive	positive	negative
TCGA.C8.A12P	8.66396	-5.01213	1	ErbB2	NA	infiltrating ductal carcinoma	t2	n1	m0	70	14	0	stage iib	negative	negative	positive
TCGA.C8.A12Q	6.39543	-4.70956	1	ErbB2	NA	infiltrating ductal carcinoma	t1	n2	m0	70	26	0	stage iiia	negative	negative	positive
TCGA.C8.A12T	-0.658792	-5.83123	1	lumB	no	infiltrating ductal carcinoma	t2	n0	m0	70	14	0	stage iia	positive	positive	positive
TCGA.C8.A12U	-4.32101	-14.0973	1	lumA	NA	infiltrating ductal carcinoma	t2	n1	m0	70	14	0	stage iib	positive	positive	negative
TCGA.C8.A12V	15.8638	-3.33859	2	basL	NA	infiltrating ductal carcinoma	t2	n0	m0	70	14	0	stage iia	negative	negative	negative
TCGA.C8.A12W	-3.06781	-8.55102	1	lumA	NA	infiltrating ductal carcinoma	t4	n1	m0	70	46	0	stage iiib	positive	positive	negative
TCGA.C8.A12Y	-13.4267	4.16591	1	notSure	NA	infiltrating ductal carcinoma	t2	n1	m0	70	14	0	stage iib	NA	NA	NA
TCGA.C8.A12Z	2.22142	-9.6742	1	ErbB2	NA	infiltrating ductal carcinoma	t2	n1	m0	70	68	0	stage iib	negative	negative	positive
TCGA.C8.A130	-1.67119	-7.06981	1	notSure	NA	infiltrating ductal carcinoma	t3	n2	m0	70	37	0	stage iiia	positive	positive	equivocal
TCGA.C8.A131	9.56349	-3.69785	1	basL	NA	infiltrating ductal carcinoma	t2	n2	m0	80	72	0	stage iiia	negative	negative	negative
TCGA.C8.A132	1.26696	0.555244	1	notSure	NA	infiltrating ductal carcinoma	t2	n1	m0	90	70	0	stage iib	positive	positive	NA
TCGA.C8.A134	19.2428	-3.51902	2	notSure	NA	infiltrating ductal carcinoma	t2	n0	m0	70	72	0	stage iia	negative	negative	equivocal
TCGA.C8.A135	7.43444	-4.07922	1	ErbB2	NA	infiltrating ductal carcinoma	t2	n1	m0	80	70	0	stage iib	negative	negative	positive
TCGA.C8.A137	2.23447	-9.77676	1	ErbB2	NA	infiltrating ductal carcinoma	t2	n1	m0	70	126	0	stage iib	negative	negative	positive
TCGA.C8.A138	3.30432	0.513473	1	notSure	NA	infiltrating ductal carcinoma	t2	n2	m0	75	46	0	stage iiia	positive	negative	equivocal
TCGA.C8.A1HE	-12.4658	-2.27637	1	notSure	no	infiltrating ductal carcinoma	t2	n0	m0	70	14	0	stage iia	positive	positive	equivocal
TCGA.C8.A1HF	5.14789	-6.86593	1	normL	no	infiltrating ductal carcinoma	t2	n0	m0	70	14	0	stage iia	negative	positive	positive
TCGA.C8.A1HG	-0.890559	-11.4679	1	lumA	no	infiltrating ductal carcinoma	t2	n0	m0	70	14	0	stage iia	positive	positive	negative
TCGA.C8.A1HI	-5.45962	0.916937	1	lumA	NA	infiltrating ductal carcinoma	t2	n2	m0	70	14	0	stage iiia	positive	positive	negative
TCGA.C8.A1HJ	20.525	-5.41717	2	basL	NA	infiltrating ductal carcinoma	t2	n0	m0	85	40	0	stage iia	negative	negative	negative
TCGA.C8.A1HK	3.3866	-9.54984	1	ErbB2	NA	infiltrating ductal carcinoma	t2	n1	m0	70	46	0	stage iib	negative	negative	positive
TCGA.C8.A1HM	-0.258681	-9.52901	1	lumA	NA	infiltrating ductal carcinoma	t2	n0	m0	85	43	0	stage iia	positive	positive	negative
TCGA.C8.A1HN	-8.59462	-9.82469	1	notSure	NA	infiltrating ductal carcinoma	t2	n0	m0	70	26	0	stage iia	positive	positive	equivocal
TCGA.C8.A1HO	-10.0705	-12.3628	1	lumA	NA	infiltrating ductal carcinoma	t3	n3	m0	75	14	0	stage iiic	positive	positive	negative
TCGA.C8.A26V	-5.04832	-5.88369	1	lumA	NA	infiltrating ductal carcinoma	t3	n2	m0	80	51	0	stage iiia	positive	positive	negative
TCGA.C8.A26W	-1.57377	-5.11342	1	notSure	NA	infiltrating ductal carcinoma	t2	n1	m0	70	46	0	stage iib	positive	positive	equivocal
TCGA.C8.A26X	9.031	-2.49177	1	basL	NA	infiltrating ductal carcinoma	t1	n1	m0	70	64	0	stage iia	negative	negative	negative
TCGA.C8.A26Y	9.47719	-6.72534	1	basL	NA	infiltrating ductal carcinoma	t2	n0	m0	90	70	0	stage iia	negative	negative	negative
TCGA.C8.A26Z	-10.5676	-10.7482	1	lumA	NA	infiltrating ductal carcinoma	t2	n0	m0	80	37	0	stage iia	positive	positive	negative
TCGA.C8.A273	-3.92723	-4.4871	1	lumA	NA	infiltrating ductal carcinoma	t2	n1	m0	75	43	0	stage iib	positive	positive	negative
TCGA.C8.A274	-13.0779	-1.70233	1	lumA	NA	infiltrating ductal carcinoma	t2	n0	m0	70	15	0	stage iia	positive	positive	negative
TCGA.C8.A275	7.55601	-5.8017	1	notSure	NA	infiltrating ductal carcinoma	t1	n1	m0	75	15	0	stage iia	NA	NA	NA
TCGA.C8.A278	6.87766	-4.72911	1	ErbB2	NA	infiltrating ductal carcinoma	t2	n2	m0	70	15	0	stage iiia	negative	negative	positive
TCGA.C8.A27A	-8.79544	-14.5575	1	lumA	NA	infiltrating ductal carcinoma	t2	n1	m0	80	715	0	stage iib	positive	positive	negative
TCGA.C8.A27B	17.132	-4.85456	2	basL	NA	infiltrating ductal carcinoma	t3	n0	m0	75	113	0	stage iib	negative	negative	negative
TCGA.C8.A3M7	-2.56503	3.61964	1	basL	no	infiltrating lobular carcinoma	t4b	n0	m0	30	15	0	stage iiib	negative	negative	negative
TCGA.C8.A3M8	-10.9484	-10.8723	1	lumB	no	infiltrating lobular carcinoma	t1c	n0	m0	70	46	0	stage ia	positive	positive	positive
TCGA.C8.A8HR	0.975271	4.35848	1	notSure	no	infiltrating lobular carcinoma	t3	n2	m0	70	61	0	stage iiia	NA	NA	NA
TCGA.D8.A13Y	-8.84756	-14.8854	1	lumA	no	infiltrating ductal carcinoma	t1c	n0	m0	99	573	0	stage ia	positive	positive	negative
TCGA.D8.A13Z	10.0296	-5.80945	1	basL	NA	infiltrating ductal carcinoma	t2	n2a	m0	100	499	0	NA	negative	negative	negative
TCGA.D8.A140	-7.38303	-11.6337	1	lumB	no	infiltrating ductal carcinoma	t2	n1a	m0	100	104	0	stage iib	positive	positive	positive
TCGA.D8.A141	2.00448	0.485006	1	lumA	NA	infiltrating ductal carcinoma	t1c	n1	m0	100	325	0	NA	positive	positive	negative
TCGA.D8.A142	20.5556	-1.80821	2	basL	no	infiltrating ductal carcinoma	t3	n0	m0	95	198	0	stage iib	negative	negative	negative
TCGA.D8.A143	10.3484	-5.88873	1	basL	no	infiltrating ductal carcinoma	t2	n0	m0	100	440	0	stage iia	negative	negative	negative
TCGA.D8.A145	-3.3069	3.47082	1	lumA	no	infiltrating ductal carcinoma	t1c	n1a	m0	99	173	0	stage iia	positive	positive	negative
TCGA.D8.A146	-3.02327	0.865223	1	lumA	no	infiltrating ductal carcinoma	t2	n0	mx	70	681	0	stage iia	positive	positive	negative
TCGA.D8.A147	19.7809	-2.48954	2	basL	NA	infiltrating ductal carcinoma	t2	n0	m0	80	26	0	NA	negative	negative	negative
TCGA.D8.A1J8	3.73665	-8.36234	1	lumA	NA	infiltrating ductal carcinoma	t2	n1a	m0	75	564	0	stage iib	positive	positive	negative
TCGA.D8.A1J9	3.01715	-7.98987	1	lumB	NA	infiltrating ductal carcinoma	t1c	n0	m0	85	555	0	stage ia	positive	negative	positive
TCGA.D8.A1JA	3.55185	-8.42625	1	ErbB2	no	infiltrating ductal carcinoma	t4b	nx	m0	90	79	0	NA	negative	negative	positive
TCGA.D8.A1JB	1.69017	1.85895	1	lumB	no	infiltrating ductal carcinoma	t2	n1a	m0	85	706	0	stage iib	positive	positive	positive
TCGA.D8.A1JC	-2.50912	-8.46545	1	lumA	no	infiltrating ductal carcinoma	t2	n2a	m0	90	447	0	stage iiia	positive	positive	negative
TCGA.D8.A1JD	-4.12571	-8.50155	1	lumA	NA	infiltrating ductal carcinoma	t2	n1a	m0	95	585	0	stage iib	positive	positive	negative
TCGA.D8.A1JE	-10.6897	-2.64011	1	lumA	no	infiltrating ductal carcinoma	t1c	n1a	m0	90	192	0	stage iia	positive	positive	negative
TCGA.D8.A1JF	8.51616	-3.50632	1	basL	no	infiltrating ductal carcinoma	t1c	n2a	m0	85	281	0	stage iiia	negative	negative	negative
TCGA.D8.A1JG	7.16762	-4.95715	1	basL	no	infiltrating ductal carcinoma	t2	n0	m0	NA	462	0	stage iia	negative	negative	negative
TCGA.D8.A1JH	-2.97145	1.02596	1	lumA	NA	infiltrating ductal carcinoma	t1c	n0	m0	70	599	0	stage ia	positive	positive	negative
TCGA.D8.A1JI	-13.1632	-3.83806	1	lumA	no	infiltrating ductal carcinoma	t1c	n1a	mx	90	88	0	stage iia	positive	positive	negative
TCGA.D8.A1JJ	0.517597	-6.02599	1	lumA	NA	infiltrating ductal carcinoma	t2	n0	m0	70	586	0	stage iia	positive	positive	negative
TCGA.D8.A1JK	9.45249	-3.42716	1	normL	NA	infiltrating ductal carcinoma	t2	n0	m0	80	319	0	stage iia	negative	positive	negative
TCGA.D8.A1JL	17.7728	-3.13855	2	basL	NA	infiltrating ductal carcinoma	t2	n0	m0	100	574	0	stage iia	negative	negative	negative
TCGA.D8.A1JM	18.8534	-7.22857	2	lumA	NA	infiltrating ductal carcinoma	t2	n1a	m0	100	538	0	stage iib	positive	negative	negative
TCGA.D8.A1JN	-14.3255	-0.369384	1	lumA	NA	infiltrating lobular carcinoma	t3	n3a	mx	100	509	0	stage iiic	positive	positive	negative
TCGA.D8.A1JP	0.944089	-5.6361	1	lumA	NA	infiltrating ductal carcinoma	t1c	n0	m0	99	430	0	stage ia	positive	positive	negative
TCGA.D8.A1JU	1.51788	5.74692	1	lumA	NA	infiltrating ductal carcinoma	t1c	n0	m0	90	312	0	stage ia	positive	positive	negative
TCGA.D8.A1X5	-7.95092	-7.93402	1	lumB	NA	infiltrating ductal carcinoma	t2	n3a	mx	90	438	0	stage iiic	positive	positive	positive
TCGA.D8.A1X6	-7.97083	-10.6206	1	lumA	NA	infiltrating ductal carcinoma	t3	n2a	mx	95	533	0	stage iiia	positive	positive	negative
TCGA.D8.A1X8	-11.5495	-1.2367	1	lumA	no	infiltrating lobular carcinoma	t1c	n2a	m0	90	583	0	stage iiia	positive	indeterminate	negative
TCGA.D8.A1X9	-5.03904	-10.0869	1	lumA	no	infiltrating ductal carcinoma	t2	n1a	m0	75	726	0	stage iib	positive	positive	negative
TCGA.D8.A1XA	-8.05264	-8.80828	1	notSure	no	infiltrating ductal carcinoma	t1c	n0	m0	90	586	0	stage ia	positive	positive	equivocal
TCGA.D8.A1XB	-6.90878	-4.05158	1	lumA	no	infiltrating ductal carcinoma	t2	n1a	m0	80	486	0	stage iib	positive	positive	negative
TCGA.D8.A1XD	-7.2139	-4.715	1	lumA	no	infiltrating ductal carcinoma	t1c	n2a	m0	70	410	0	stage iiia	positive	positive	negative
TCGA.D8.A1XF	-9.11539	-14.5071	1	lumA	no	infiltrating ductal carcinoma	t2	n0	m0	70	283	0	stage iia	positive	positive	negative
TCGA.D8.A1XG	-7.20605	-2.96679	1	lumA	yes	infiltrating ductal carcinoma	t4b	n1a	m0	95	231	0	stage iiib	positive	negative	negative
TCGA.D8.A1XK	19.3258	-6.00174	2	basL	NA	infiltrating ductal carcinoma	t2	n1a	mx	90	658	0	stage iib	negative	negative	negative
TCGA.D8.A1XL	1.16404	-11.7147	1	lumA	NA	infiltrating ductal carcinoma	t2	n1a	mx	70	649	0	stage iib	positive	positive	negative
TCGA.D8.A1XM	-1.54651	-0.904775	1	lumA	no	infiltrating ductal carcinoma	t1c	n0	m0	80	510	0	stage ia	positive	positive	negative
TCGA.D8.A1XO	-7.30025	-1.26127	1	lumA	no	infiltrating lobular carcinoma	t2	n1a	m0	90	544	0	stage iib	positive	positive	negative
TCGA.D8.A1XQ	19.7061	-1.41565	2	basL	no	infiltrating ductal carcinoma	t2	n0	m0	80	446	0	stage iia	negative	negative	negative
TCGA.D8.A1XR	-11.4786	-2.87386	1	lumA	no	infiltrating ductal carcinoma	t2	n1a	m0	90	432	0	stage iib	positive	positive	negative
TCGA.D8.A1XT	2.51084	-5.52484	1	ErbB2	no	infiltrating ductal carcinoma	t1c	n1a	m0	90	474	0	stage iia	negative	negative	positive
TCGA.D8.A1XU	-4.30235	-3.25265	1	lumA	no	infiltrating ductal carcinoma	t1c	n0	m0	70	398	0	stage ia	positive	positive	negative
TCGA.D8.A1XW	18.2675	-2.72778	2	normL	no	infiltrating ductal carcinoma	t2	n0	m0	99	334	0	stage iia	negative	positive	negative
TCGA.D8.A1XY	-6.61687	-3.78774	1	lumB	NA	infiltrating ductal carcinoma	t2	n0	mx	85	244	0	stage iia	positive	positive	positive
TCGA.D8.A1XZ	-4.0463	-10.6656	1	lumA	NA	infiltrating ductal carcinoma	t1c	n2a	mx	99	341	0	stage iiia	positive	negative	negative
TCGA.D8.A1Y0	-0.415831	0.263215	1	lumA	NA	infiltrating ductal carcinoma	t1c	n2a	mx	90	430	0	stage iiia	positive	positive	negative
TCGA.D8.A1Y1	-6.12785	-4.87676	1	lumA	NA	infiltrating ductal carcinoma	t3	n1a	mx	99	331	0	stage iiia	positive	positive	negative
TCGA.D8.A1Y2	3.6108	-2.55804	1	lumA	NA	infiltrating ductal carcinoma	t2	n0	mx	85	225	0	stage iia	positive	positive	negative
TCGA.D8.A1Y3	1.17156	-11.8397	1	lumA	NA	infiltrating ductal carcinoma	t2	n2a	mx	95	347	0	stage iiia	positive	positive	negative
TCGA.D8.A27F	21.597	-2.4264	2	basL	no	infiltrating ductal carcinoma	t2	n0	m0	80	312	0	stage iia	negative	negative	negative
TCGA.D8.A27G	0.262366	-2.33498	1	lumA	no	infiltrating lobular carcinoma	t2	n0	m0	85	499	0	stage iia	positive	positive	negative
TCGA.D8.A27H	21.3616	-1.17238	2	basL	no	infiltrating ductal carcinoma	t2	n0	m0	90	80	0	stage iia	negative	negative	negative
TCGA.D8.A27I	-0.488185	4.22164	1	lumA	no	infiltrating lobular carcinoma	t1c	n2a	m0	85	461	0	stage iiia	positive	positive	negative
TCGA.D8.A27K	-6.40578	-0.312973	1	lumA	no	infiltrating ductal carcinoma	t2	n1a	m0	80	336	0	stage iib	positive	positive	negative
TCGA.D8.A27L	-2.83522	1.03241	1	lumA	no	infiltrating ductal carcinoma	t1c	n2a	m0	70	348	0	stage iiia	positive	positive	negative
TCGA.D8.A27M	17.725	-2.27182	2	basL	no	infiltrating ductal carcinoma	t1c	n0	m0	90	385	0	stage ia	negative	negative	negative
TCGA.D8.A27N	-0.174108	-6.62956	1	lumB	no	infiltrating ductal carcinoma	t2	n2a	m0	90	387	0	stage iiia	positive	positive	positive
TCGA.D8.A27P	-8.60107	-1.55761	1	lumA	no	infiltrating ductal carcinoma	t1c	n0	m0	70	95	0	stage ia	positive	positive	negative
TCGA.D8.A27R	-2.0728	-11.007	1	lumA	no	infiltrating ductal carcinoma	t2	n3a	m0	95	111	0	stage iiic	positive	positive	negative
TCGA.D8.A27T	-1.45342	-0.0591697	1	lumA	no	infiltrating lobular carcinoma	t2	n3a	m0	90	369	0	stage iiic	positive	positive	negative
TCGA.D8.A27V	-3.84344	2.49936	1	lumA	no	infiltrating lobular carcinoma	t2	n0	m0	95	225	0	stage iia	positive	positive	negative
TCGA.D8.A3Z5	-4.21611	8.43038	1	lumA	no	infiltrating lobular carcinoma	t2	n3a	m0	75	802	0	stage iiic	positive	positive	negative
TCGA.D8.A3Z6	-10.5565	1.77126	1	lumA	no	infiltrating lobular carcinoma	t3	n3a	m0	90	458	0	stage iiic	positive	positive	negative
TCGA.D8.A4Z1	-3.19956	9.07237	1	lumA	no	infiltrating lobular carcinoma	t1c	n0	m0	65	517	0	stage ia	positive	positive	negative
TCGA.D8.A73U	3.42309	2.4313	1	lumA	no	infiltrating lobular carcinoma	t2	n0	m0	75	863	0	stage iia	positive	positive	negative
TCGA.E2.A105	-12.9796	-11.7095	1	notSure	no	infiltrating ductal carcinoma	t2	n0 (i-)	m0	85	1490	0	stage iia	positive	positive	equivocal
TCGA.E2.A106	-12.0669	-10.7084	1	lumA	no	infiltrating ductal carcinoma	t1c	n1mi	m0	90	1778	0	stage ib	positive	positive	negative
TCGA.E2.A107	-11.4945	2.47268	1	lumA	no	infiltrating lobular carcinoma	t3	n2a	m0	70	1146	0	stage iiia	positive	negative	negative
TCGA.E2.A108	3.62802	4.5294	1	lumA	NA	infiltrating ductal carcinoma	t2	n2a	m0	75	346	0	stage iiia	positive	positive	negative
TCGA.E2.A109	-7.89596	-13.696	1	lumA	no	infiltrating ductal carcinoma	t2	n0 (i-)	m0	95	1498	0	stage iia	positive	negative	negative
TCGA.E2.A10A	-12.9094	-6.78303	1	lumB	no	infiltrating ductal carcinoma	t3	n0 (i-)	m0	95	691	0	stage iib	positive	positive	positive
TCGA.E2.A10B	-5.6901	-2.29083	1	lumA	no	infiltrating ductal carcinoma	t2	n1a	m0	70	1130	0	stage iib	positive	positive	negative
TCGA.E2.A10C	4.37071	-3.47668	1	lumA	no	infiltrating ductal carcinoma	t2	n1a	m0	95	1229	0	stage iib	positive	positive	negative
TCGA.E2.A10E	-12.3237	-2.23382	1	lumA	no	infiltrating ductal carcinoma	t1c	n1a	m0	80	775	0	stage iia	positive	positive	negative
TCGA.E2.A10F	-1.86213	-0.390596	1	lumA	no	infiltrating lobular carcinoma	t2	n0 (i-)	m0	85	701	0	stage iia	positive	positive	negative
TCGA.E2.A14N	19.9733	-6.335	2	basL	no	infiltrating ductal carcinoma	t2	n1	m0	90	1631	0	stage iib	negative	negative	negative
TCGA.E2.A14O	-13.911	4.61731	1	lumA	no	infiltrating ductal carcinoma	t3	n1a	m0	70	1499	0	stage iiia	positive	positive	negative
TCGA.E2.A14P	8.83159	-7.07532	1	ErbB2	no	infiltrating ductal carcinoma	t2	n3	m0	70	857	0	stage iiic	negative	negative	positive
TCGA.E2.A14Q	-5.21618	0.966756	1	lumA	no	infiltrating ductal carcinoma	t2	n1mi	m0	80	1338	0	stage iia	positive	positive	negative
TCGA.E2.A14R	19.1318	-4.38141	2	basL	no	infiltrating ductal carcinoma	t2	n0	m0	85	1221	0	stage iia	negative	negative	negative
TCGA.E2.A14S	-8.51795	-10.604	1	lumA	no	infiltrating ductal carcinoma	t1c	n0	m0	85	1211	0	stage i	positive	positive	negative
TCGA.E2.A14T	-6.02823	-11.7781	1	lumA	no	infiltrating ductal carcinoma	t2	n0	m0	80	1262	0	stage iia	positive	positive	negative
TCGA.E2.A14U	-3.67568	14.6547	3	lumA	no	infiltrating lobular carcinoma	t1c	n0	m0	70	1215	0	stage i	positive	positive	negative
TCGA.E2.A14V	-3.58979	-7.59204	1	lumB	no	infiltrating ductal carcinoma	t2	n1	m0	70	1130	0	stage iib	positive	positive	positive
TCGA.E2.A14W	-9.15767	-8.93191	1	lumB	no	infiltrating ductal carcinoma	t2	n0	m0	75	1211	0	stage iia	positive	positive	positive
TCGA.E2.A14X	18.9815	-2.04571	2	basL	no	infiltrating ductal carcinoma	t2	n2	m0	80	1076	0	stage iiia	negative	negative	negative
TCGA.E2.A14Y	21.249	-7.87748	2	lumB	no	infiltrating ductal carcinoma	t2	n0	m0	85	1072	0	stage iia	positive	positive	positive
TCGA.E2.A14Z	2.48344	-1.03496	1	lumA	no	infiltrating ductal carcinoma	t1c	n0	m0	85	896	0	stage i	positive	positive	negative
TCGA.E2.A150	18.0667	-3.14965	2	basL	no	infiltrating ductal carcinoma	t2	n0	m0	80	973	0	stage iia	negative	negative	negative
TCGA.E2.A152	2.95386	-7.84583	1	lumB	no	infiltrating ductal carcinoma	t1c	n0	m0	80	970	0	stage i	positive	negative	positive
TCGA.E2.A153	-1.63269	16.5413	3	lumA	no	infiltrating ductal carcinoma	t2	n1a	m0	75	968	0	stage iib	positive	positive	negative
TCGA.E2.A154	-10.4583	-5.92432	1	lumA	no	infiltrating ductal carcinoma	t1c	n0	m0	85	657	0	stage i	positive	positive	negative
TCGA.E2.A155	-10.7856	-11.2882	1	lumA	no	infiltrating ductal carcinoma	t2	n1a	m0	95	934	0	stage iib	positive	negative	negative
TCGA.E2.A156	-13.8328	-5.0504	1	lumA	no	infiltrating ductal carcinoma	t1c	n0	m0	95	850	0	stage i	positive	positive	negative
TCGA.E2.A158	0.847779	23.0455	3	basL	no	infiltrating ductal carcinoma	t1c	n1mi	m0	85	811	0	stage iia	negative	negative	negative
TCGA.E2.A159	10.0249	-5.82468	1	basL	no	infiltrating ductal carcinoma	t2	n0	m0	85	893	0	stage iia	negative	negative	negative
TCGA.E2.A15A	-1.42021	-10.3822	1	lumA	no	infiltrating ductal carcinoma	t2	n3a	m0	85	875	0	stage iiic	positive	positive	negative
TCGA.E2.A15C	-8.35065	-3.25547	1	lumA	no	infiltrating ductal carcinoma	t1c	n0	m0	70	870	0	stage i	positive	positive	negative
TCGA.E2.A15D	-6.4948	0.250229	1	lumA	no	infiltrating ductal carcinoma	t2	n0	m0	75	646	0	stage iia	positive	positive	negative
TCGA.E2.A15E	-14.1589	-3.80711	1	lumB	no	infiltrating ductal carcinoma	t1c	n1a	m0	85	896	0	stage iia	positive	positive	positive
TCGA.E2.A15F	-3.22483	-6.09036	1	lumA	no	infiltrating ductal carcinoma	t1c	n0	m0	75	836	0	stage i	positive	positive	negative
TCGA.E2.A15H	-5.2092	-7.01824	1	lumB	no	infiltrating ductal carcinoma	t1c	n1mi	m0	75	148	0	stage iia	positive	positive	positive
TCGA.E2.A15I	-0.111832	23.1812	3	lumA	no	infiltrating ductal carcinoma	t2	n0	m0	85	765	0	stage iia	positive	positive	negative
TCGA.E2.A15J	-11.6637	-5.59942	1	lumA	no	infiltrating ductal carcinoma	t1c	n0	m0	80	832	0	stage i	positive	positive	negative
TCGA.E2.A15K	2.2924	18.8554	3	lumA	no	infiltrating ductal carcinoma	t2	n1a	m0	90	126	0	stage iib	positive	positive	negative
TCGA.E2.A15L	-12.2198	-2.20528	1	lumA	no	infiltrating lobular carcinoma	t2	n0	m0	90	664	0	stage iia	positive	positive	negative
TCGA.E2.A15M	0.669697	20.9552	3	lumA	no	infiltrating lobular carcinoma	t2	n0	m0	90	532	0	stage iia	positive	positive	negative
TCGA.E2.A15O	-7.10838	-7.14493	1	lumA	no	infiltrating ductal carcinoma	t1c	nx	m0	85	747	0	stage i	positive	positive	negative
TCGA.E2.A15P	-10.135	-0.263388	1	lumA	no	infiltrating ductal carcinoma	t1c	n0	m0	75	644	0	stage ia	positive	positive	negative
TCGA.E2.A15R	-9.66598	-12.5306	1	lumA	no	infiltrating ductal carcinoma	t1c	n1a	m0	95	663	0	stage iia	positive	positive	negative
TCGA.E2.A15S	-9.79311	-13.379	1	lumA	no	infiltrating ductal carcinoma	t2	n1	m0	90	586	0	stage iib	positive	negative	negative
TCGA.E2.A15T	-11.1652	-10.3849	1	lumA	no	infiltrating ductal carcinoma	t2	n0	m0	90	576	0	stage iia	positive	positive	negative
TCGA.E2.A1AZ	17.2796	-3.38709	2	basL	no	infiltrating ductal carcinoma	t2	n1a	m0	90	2040	0	stage iib	negative	negative	negative
TCGA.E2.A1B0	8.5404	-4.83016	1	ErbB2	no	infiltrating ductal carcinoma	t2	n2	m0	90	1569	0	stage iiia	negative	negative	positive
TCGA.E2.A1B1	1.28979	2.82388	1	lumB	no	infiltrating ductal carcinoma	t2	n1	m0	90	1640	0	stage iib	positive	positive	positive
TCGA.E2.A1B4	-11.4536	5.78511	1	lumA	no	infiltrating ductal carcinoma	t1c	n2a	m0	95	1278	0	stage iiia	positive	positive	negative
TCGA.E2.A1B5	3.38944	3.65399	1	lumA	no	infiltrating lobular carcinoma	t2	n0	m0	80	1157	0	stage iia	positive	positive	negative
TCGA.E2.A1B6	15.2523	-2.25207	2	basL	no	infiltrating ductal carcinoma	t2	n0	m0	85	674	0	stage iia	negative	negative	negative
TCGA.E2.A1BC	0.0430525	24.495	3	lumA	no	infiltrating ductal carcinoma	t1c	n0	m0	85	618	0	stage ia	positive	positive	negative
TCGA.E2.A1BD	-9.88724	2.76205	1	lumA	no	infiltrating ductal carcinoma	t2	n0	m0	75	647	0	stage iia	positive	positive	negative
TCGA.E2.A1IE	-11.0204	-10.8664	1	lumA	no	infiltrating ductal carcinoma	t2	n1	m0	90	1345	0	stage iib	positive	positive	negative
TCGA.E2.A1IF	-6.72546	7.80371	1	lumA	no	infiltrating ductal carcinoma	t1c	n0	m0	95	1321	0	stage i	positive	positive	negative
TCGA.E2.A1IG	0.110442	21.4384	3	lumA	no	infiltrating ductal carcinoma	t2	n1mi	m0	90	1137	0	stage iib	positive	positive	negative
TCGA.E2.A1IH	2.36885	3.81601	1	notSure	no	infiltrating lobular carcinoma	t1c	n0	m0	90	1043	0	stage i	positive	positive	equivocal
TCGA.E2.A1II	15.88	-4.6326	2	normL	no	infiltrating ductal carcinoma	t1c	n0	m0	95	1225	0	stage i	negative	positive	negative
TCGA.E2.A1IJ	-0.950786	3.64624	1	lumA	no	infiltrating lobular carcinoma	t1c	n0	m0	80	1108	0	stage i	positive	positive	negative
TCGA.E2.A1IK	-15.1771	-1.82411	1	lumA	no	infiltrating ductal carcinoma	t1c	n1mi	m0	70	897	0	stage iia	positive	positive	negative
TCGA.E2.A1IL	-10.3509	-0.050385	1	lumA	no	infiltrating lobular carcinoma	t1c	n1a	m0	70	72	0	stage iia	positive	positive	negative
TCGA.E2.A1IN	-6.95405	-4.44314	1	lumA	no	infiltrating ductal carcinoma	t1c	n0	m0	80	741	0	stage i	positive	positive	negative
TCGA.E2.A1IO	-2.95151	1.53716	1	lumA	no	infiltrating ductal carcinoma	t1c	n0	m0	85	871	0	stage i	positive	positive	negative
TCGA.E2.A1IU	-12.4523	-2.93651	1	lumA	no	infiltrating ductal carcinoma	t1c	n0 (mol+)	m0	70	350	0	stage ia	positive	positive	negative
TCGA.E2.A1L6	-4.82065	0.811019	1	lumA	no	infiltrating ductal carcinoma	t1c	n1mi	m0	70	1601	0	stage iia	positive	positive	negative
TCGA.E2.A1L7	-0.839264	17.1509	3	basL	no	infiltrating ductal carcinoma	t2	n2	m0	80	1019	0	stage iiia	negative	negative	negative
TCGA.E2.A1L8	-5.23479	-1.46245	1	lumA	no	infiltrating lobular carcinoma	t2	n1a	m0	70	1374	0	stage iib	positive	positive	negative
TCGA.E2.A1L9	-4.97755	-1.3227	1	lumA	no	infiltrating ductal carcinoma	t1c	n1mi	m0	80	737	0	stage iia	positive	positive	negative
TCGA.E2.A1LA	0.0646934	-3.96571	1	lumA	no	infiltrating ductal carcinoma	t1c	n1a	m0	90	830	0	stage iia	positive	positive	negative
TCGA.E2.A1LB	-3.6785	18.5909	3	ErbB2	no	infiltrating ductal carcinoma	t2	n1	m0	90	1336	0	stage iib	negative	negative	positive
TCGA.E2.A1LE	7.1298	-2.13529	1	ErbB2	no	infiltrating ductal carcinoma	t2	n3a	m0	90	1253	1	stage iiic	negative	negative	positive
TCGA.E2.A1LG	20.9468	-8.13695	2	basL	no	infiltrating lobular carcinoma	t2	n0	m0	70	688	0	stage iia	negative	negative	negative
TCGA.E2.A1LH	-3.07746	18.3457	3	basL	no	infiltrating ductal carcinoma	t1c	n0	m0	80	2396	0	stage i	negative	negative	negative
TCGA.E2.A1LI	19.7084	-3.54437	2	basL	no	infiltrating ductal carcinoma	t2	n1	m0	80	2357	0	stage iib	negative	negative	negative
TCGA.E2.A1LK	22.914	-4.88842	2	basL	no	infiltrating ductal carcinoma	t4b	n3a	m0	90	575	1	stage iiic	negative	negative	negative
TCGA.E2.A1LL	11.4791	-7.1136	1	basL	no	infiltrating ductal carcinoma	t3	n2a	mx	90	1373	0	stage iiia	negative	negative	negative
TCGA.E2.A1LS	0.0916553	24.2234	3	basL	no	infiltrating ductal carcinoma	t1c	n0	m0	80	539	0	stage ia	negative	negative	negative
TCGA.E2.A2P5	-7.57857	2.67154	1	lumA	no	infiltrating lobular carcinoma	t2	n3	m0	80	658	0	stage iiic	positive	positive	negative
TCGA.E2.A2P6	-11.3733	3.74187	1	lumA	no	infiltrating lobular carcinoma	t2	n1	m0	90	432	0	stage iib	positive	positive	negative
TCGA.E2.A3DX	-0.565504	5.59258	1	lumB	no	infiltrating lobular carcinoma	t2	n3	m0	70	509	0	stage iiic	positive	positive	positive
TCGA.E2.A56Z	-13.2307	-11.5255	1	lumA	no	infiltrating ductal carcinoma	t2	n1a	m0	80	512	0	stage iib	positive	positive	negative
TCGA.E2.A570	-9.00725	3.17089	1	lumA	no	infiltrating ductal carcinoma	t1c	n1mi	m0	80	930	0	stage ib	positive	positive	negative
TCGA.E2.A572	-11.3264	8.06306	1	lumA	yes	infiltrating ductal carcinoma	t2	n2	m0	70	1209	0	stage iiia	positive	positive	negative
TCGA.E2.A573	19.1636	-4.65031	2	basL	no	infiltrating ductal carcinoma	t1c	n0	m0	80	1062	0	stage ia	negative	negative	negative
TCGA.E2.A574	23.4389	-6.67711	2	basL	no	infiltrating ductal carcinoma	t2	n0	m0	80	987	0	stage iia	negative	negative	negative
TCGA.E2.A576	-10.7696	8.62211	1	lumA	yes	infiltrating lobular carcinoma	t1c	n0	mx	80	960	0	stage ia	positive	positive	negative
TCGA.E2.A9RU	1.4725	-7.4915	1	lumA	yes	infiltrating ductal carcinoma	t2	n3a	mx	80	594	0	stage iiic	positive	negative	negative
TCGA.E9.A1N6	0.0941476	19.85	3	lumB	no	infiltrating ductal carcinoma	t2	n1	m0	85	14	0	stage iib	positive	positive	positive
TCGA.E9.A1N8	23.5539	-3.10617	2	notSure	no	infiltrating ductal carcinoma	t2	n0	m0	92	14	0	stage iia	negative	NA	negative
TCGA.E9.A1ND	2.36386	18.9991	3	ErbB2	yes	infiltrating ductal carcinoma	t2	n1	m0	90	14	0	stage iib	negative	negative	positive
TCGA.E9.A1NE	1.6076	1.62109	1	lumA	yes	infiltrating ductal carcinoma	t2	n1	m0	92	14	0	stage iib	positive	positive	negative
TCGA.E9.A1NG	0.605249	22.4222	3	lumA	yes	infiltrating ductal carcinoma	t2	n0	m0	90	14	0	stage iia	positive	positive	negative
TCGA.E9.A1NH	-5.23296	-1.14928	1	lumA	yes	infiltrating ductal carcinoma	t2	n1	m0	95	14	0	stage iib	positive	positive	negative
TCGA.E9.A1QZ	0.45541	2.41892	1	notSure	NA	infiltrating ductal carcinoma	t2	n0	m0	90	14	0	stage iia	NA	NA	NA
TCGA.E9.A1R0	-1.48872	2.16223	1	notSure	NA	infiltrating ductal carcinoma	t1c	n1	m0	100	14	0	stage iia	NA	NA	NA
TCGA.E9.A1R2	-3.03808	-6.15072	1	lumA	no	infiltrating ductal carcinoma	t2	n3	mx	88	80	0	stage iiic	positive	negative	negative
TCGA.E9.A1R3	-4.08298	0.903041	1	notSure	no	infiltrating ductal carcinoma	t2	n3	m0	65	203	0	stage iiic	NA	NA	NA
TCGA.E9.A1R4	-1.62534	-8.31559	1	notSure	no	infiltrating ductal carcinoma	t1c	n0	m0	90	111	0	stage ia	NA	NA	NA
TCGA.E9.A1R5	-9.10777	-5.98686	1	notSure	no	infiltrating ductal carcinoma	t1c	n0	m0	80	148	0	stage ia	NA	NA	NA
TCGA.E9.A1R6	-9.37913	-8.91135	1	notSure	no	infiltrating ductal carcinoma	t2	n0	m0	70	256	0	stage iia	NA	NA	NA
TCGA.E9.A1R7	0.596984	22.7471	3	notSure	no	infiltrating ductal carcinoma	t2	n0	m0	95	126	0	stage iia	NA	NA	NA
TCGA.E9.A1RA	-7.31251	0.0226231	1	notSure	no	infiltrating ductal carcinoma	t1c	n0	m0	80	111	0	stage ia	NA	NA	NA
TCGA.E9.A1RB	1.40377	22.1757	3	notSure	no	infiltrating ductal carcinoma	t2	n0	m0	75	88	0	stage iia	NA	NA	NA
TCGA.E9.A1RD	0.594479	22.562	3	notSure	no	infiltrating ductal carcinoma	t2	n0	m0	92	84	0	stage iia	NA	NA	NA
TCGA.E9.A1RE	-7.31215	-9.58077	1	notSure	no	infiltrating ductal carcinoma	t2	n2	m0	85	169	0	stage iiia	NA	NA	NA
TCGA.E9.A1RF	0.315941	24.3562	3	notSure	no	infiltrating ductal carcinoma	t2	n2	m0	75	138	0	stage iiia	NA	NA	NA
TCGA.E9.A1RG	-13.7556	4.51755	1	notSure	no	infiltrating ductal carcinoma	t1c	n2	m0	80	129	0	stage iiia	NA	NA	NA
TCGA.E9.A1RH	0.387895	22.9716	3	notSure	no	infiltrating ductal carcinoma	t2	n0	m0	72	72	0	stage iia	NA	NA	NA
TCGA.E9.A226	-5.40649	-4.3042	1	notSure	no	infiltrating ductal carcinoma	t2	n2	m0	95	76	0	stage iiia	NA	NA	NA
TCGA.E9.A227	0.234536	-1.0831	1	lumA	no	infiltrating ductal carcinoma	t2	n1	m0	85	97	0	stage iib	positive	positive	negative
TCGA.E9.A228	-9.36007	-13.4299	1	notSure	NA	infiltrating ductal carcinoma	t2	n1	m0	78	14	0	stage iib	NA	NA	NA
TCGA.E9.A229	-4.06612	-4.0039	1	notSure	NA	infiltrating ductal carcinoma	t1c	n0	m0	80	14	0	stage ia	NA	NA	NA
TCGA.E9.A22A	3.3101	-2.95114	1	lumA	yes	infiltrating ductal carcinoma	t2	n0	m0	94	14	0	stage iia	positive	negative	negative
TCGA.E9.A22D	3.88387	-1.2463	1	lumB	yes	infiltrating ductal carcinoma	t2	n0	m0	95	14	0	stage iia	positive	positive	positive
TCGA.E9.A22E	3.1689	-3.03751	1	lumB	yes	infiltrating ductal carcinoma	t2	n2	m0	70	14	0	stage iiia	positive	positive	positive
TCGA.E9.A22G	24.2527	-3.41194	2	ErbB2	yes	infiltrating ductal carcinoma	t2	n0	m0	92	14	0	stage iia	negative	negative	positive
TCGA.E9.A22H	-12.3296	-4.0136	1	lumB	yes	infiltrating ductal carcinoma	t2	n1	m0	90	14	0	stage iib	positive	positive	positive
TCGA.E9.A243	14.9265	-2.98825	2	notSure	no	infiltrating ductal carcinoma	t2	n0 (i-)	m0	70	155	0	stage iia	NA	NA	NA
TCGA.E9.A244	21.5554	-3.08044	2	notSure	no	infiltrating ductal carcinoma	t2	n0 (i-)	m0	85	88	0	stage iia	NA	NA	NA
TCGA.E9.A245	-15.0305	-8.38665	1	notSure	no	infiltrating ductal carcinoma	t2	n1	m0	80	100	0	stage iib	NA	NA	NA
TCGA.E9.A247	-7.30718	-6.85392	1	notSure	NA	infiltrating ductal carcinoma	t1c	n0 (i-)	m0	85	70	0	stage ia	NA	NA	NA
TCGA.E9.A248	8.17285	-6.04528	1	notSure	no	infiltrating ductal carcinoma	t2	n0 (i-)	m0	90	92	0	stage iia	NA	NA	NA
TCGA.E9.A249	-8.19962	-0.0991627	1	notSure	no	infiltrating ductal carcinoma	t2	n0 (i-)	m0	93	111	0	stage iia	NA	NA	NA
TCGA.E9.A24A	-10.9446	-2.44856	1	notSure	no	infiltrating ductal carcinoma	t1c	n1	m0	85	64	0	stage iia	NA	NA	NA
TCGA.E9.A295	-5.86128	2.56332	1	lumB	yes	infiltrating lobular carcinoma	t2	n0 (i-)	m0	75	92	0	stage iia	positive	positive	positive
TCGA.E9.A2JS	-4.80697	-11.5258	1	notSure	no	infiltrating lobular carcinoma	t2	n1	m0	80	70	0	stage iib	NA	NA	NA
TCGA.E9.A2JT	5.46918	2.2078	1	notSure	no	infiltrating lobular carcinoma	t2	n0 (i-)	m0	80	95	0	stage iia	NA	NA	NA
TCGA.E9.A3HO	-7.01531	6.52318	1	notSure	no	infiltrating lobular carcinoma	t2	n0 (i-)	m0	65	80	0	stage iia	NA	NA	NA
TCGA.E9.A3Q9	-10.8835	0.546361	1	notSure	yes	infiltrating lobular carcinoma	t3	n3	m0	90	121	0	stage iiic	positive	positive	indeterminate
TCGA.E9.A3X8	-8.97848	9.3362	1	lumB	yes	infiltrating lobular carcinoma	t2	n1	m0	90	95	0	stage iib	positive	positive	positive
TCGA.E9.A54Y	-12.4169	7.39772	1	lumA	no	infiltrating lobular carcinoma	t2	n2	m0	97	46	0	stage iiia	positive	positive	negative
TCGA.E9.A5FK	-8.28625	10.1843	1	lumA	no	infiltrating lobular carcinoma	t2	n3	m0	100	68	0	stage iiic	positive	positive	negative
TCGA.E9.A6HE	-9.18479	8.53224	1	lumA	no	infiltrating lobular carcinoma	t3	n3	mx	98	273	0	stage iiic	positive	positive	negative
TCGA.EW.A1IW	-1.17115	1.23443	1	lumB	yes	infiltrating lobular carcinoma	t2	n1a	mx	70	560	0	stage iib	positive	positive	positive
TCGA.EW.A1IY	-0.570823	-2.625	1	lumA	yes	infiltrating ductal carcinoma	t1c	n0	mx	75	567	0	stage i	positive	positive	negative
TCGA.EW.A1IZ	4.16131	-0.177467	1	lumA	no	infiltrating ductal carcinoma	t2	n2a	mx	60	569	0	stage iiia	positive	positive	negative
TCGA.EW.A1J1	-6.69347	-11.5162	1	lumA	yes	infiltrating ductal carcinoma	t2	n1a	m0	80	596	0	stage iib	positive	positive	negative
TCGA.EW.A1J2	-3.42173	1.74222	1	lumA	yes	infiltrating lobular carcinoma	t1c	n1mi	mx	60	374	0	stage iib	positive	positive	negative
TCGA.EW.A1J3	-6.48562	-2.24577	1	lumB	yes	infiltrating lobular carcinoma	t1c	n0	m0	95	560	0	stage ia	positive	positive	positive
TCGA.EW.A1J5	0.47495	-0.261524	1	lumA	yes	infiltrating lobular carcinoma	t3	n0 (i-)	m0	95	521	0	stage iib	positive	positive	negative
TCGA.EW.A1J6	-3.49566	-12.0283	1	lumA	yes	infiltrating ductal carcinoma	t1c	n0 (i-)	m0	90	977	0	stage i	positive	positive	negative
TCGA.EW.A1OV	5.40915	-0.390668	1	basL	yes	infiltrating ductal carcinoma	t2	n1mi	mx	90	902	0	stage iib	negative	negative	negative
TCGA.EW.A1OW	21.4295	-2.59202	2	basL	yes	infiltrating ductal carcinoma	t2	n0	mx	85	832	0	stage iia	negative	negative	negative
TCGA.EW.A1OY	-5.07183	-8.17375	1	lumA	yes	infiltrating ductal carcinoma	t2	n0	mx	90	975	0	stage iia	positive	positive	negative
TCGA.EW.A1OZ	-1.02178	-6.61029	1	lumB	yes	infiltrating ductal carcinoma	t2	n0 (i-)	m0	80	1307	0	stage iia	positive	negative	positive
TCGA.EW.A1P1	3.97545	5.56832	1	basL	no	infiltrating ductal carcinoma	t2	n3b	mx	70	1287	0	stage iiic	negative	negative	negative
TCGA.EW.A1P3	-8.6797	5.02722	1	lumA	yes	infiltrating ductal carcinoma	t2	n0	mx	70	1349	0	stage iia	positive	positive	negative
TCGA.EW.A1P5	-5.0286	-5.84361	1	lumA	yes	infiltrating ductal carcinoma	t2	n1a	m0	90	706	0	stage iib	positive	positive	negative
TCGA.EW.A1P6	-8.7876	-4.05865	1	lumA	yes	infiltrating ductal carcinoma	t2	n1a	m0	95	638	0	stage iib	positive	positive	negative
TCGA.EW.A1P7	16.5552	-0.583323	2	basL	yes	infiltrating ductal carcinoma	t2	n0 (i-)	m0	60	1021	0	stage iia	negative	negative	negative
TCGA.EW.A1P8	19.404	-5.56628	2	basL	no	infiltrating ductal carcinoma	t2	n3b	m0	90	539	1	stage iiic	negative	negative	negative
TCGA.EW.A1PA	-3.21281	-5.90591	1	lumA	no	infiltrating ductal carcinoma	t2	n1a	m0	60	576	0	stage iib	positive	positive	negative
TCGA.EW.A1PB	16.4915	-6.46152	2	basL	no	infiltrating ductal carcinoma	t3	n1a	mx	90	991	0	stage iiia	negative	negative	negative
TCGA.EW.A1PC	-4.51483	-8.38232	1	lumA	yes	infiltrating ductal carcinoma	t3	n0 (i-)	mx	95	462	0	stage iib	positive	positive	negative
TCGA.EW.A1PD	-2.42922	-3.77237	1	lumB	no	infiltrating ductal carcinoma	t1c	n1a	m0	75	443	0	stage iia	positive	positive	positive
TCGA.EW.A1PE	-11.1234	-1.85395	1	lumA	no	infiltrating ductal carcinoma	t1c	n1a	m0	70	314	0	stage iia	positive	positive	negative
TCGA.EW.A1PF	-3.31482	-0.195644	1	lumA	yes	infiltrating ductal carcinoma	t1c	n0	m0	60	374	0	stage ia	positive	positive	negative
TCGA.EW.A1PG	1.28939	8.9526	1	lumA	yes	infiltrating lobular carcinoma	t2	n1a	mx	60	1250	0	stage iib	positive	positive	negative
TCGA.EW.A1PH	20.2969	-2.49241	2	basL	yes	infiltrating ductal carcinoma	t1c	n1a	m0	90	374	0	stage iia	negative	negative	negative
TCGA.EW.A2FR	3.00963	-4.09425	1	ErbB2	no	infiltrating ductal carcinoma	t1b	n3a	mx	80	1457	0	stage iiic	negative	negative	positive
TCGA.EW.A2FS	-8.14268	5.38014	1	lumA	yes	infiltrating ductal carcinoma	t2	n1mi	mx	70	1499	0	stage iib	positive	negative	negative
TCGA.EW.A3E8	-1.75135	6.34504	1	lumA	NA	infiltrating lobular carcinoma	t3	n0	mx	70	1035	0	stage iib	positive	negative	negative
TCGA.EW.A3U0	17.0671	-0.926195	2	basL	no	infiltrating ductal carcinoma	t3	n1a	m0	80	524	0	stage iiia	negative	negative	negative
TCGA.EW.A423	-11.5251	6.46195	1	lumA	no	infiltrating lobular carcinoma	t2	n0	mx	90	632	0	stage iia	positive	positive	negative
TCGA.EW.A424	-8.52618	3.7963	1	lumB	yes	infiltrating lobular carcinoma	t3	n1	mx	90	654	0	stage iiia	positive	positive	positive
TCGA.EW.A6S9	-0.549335	-5.66141	1	lumB	NA	infiltrating ductal carcinoma	t1c	n1	m0	80	830	0	stage iia	positive	positive	positive
TCGA.EW.A6SA	-11.7163	-12.8514	1	lumA	yes	infiltrating ductal carcinoma	t2	n0 (i+)	mx	80	884	0	stage ii	positive	negative	negative
TCGA.EW.A6SB	17.0531	-5.86122	2	basL	yes	infiltrating ductal carcinoma	t2	n0	m0	80	1143	0	stage ii	negative	negative	negative
TCGA.EW.A6SC	-2.38259	-0.55931	1	lumA	yes	infiltrating lobular carcinoma	t2	n0	m0	80	1317	0	stage iia	positive	positive	negative
TCGA.EW.A6SD	7.68537	-5.69876	1	notSure	NA	infiltrating ductal carcinoma	t2	n1a	m0	80	1369	0	stage iib	negative	negative	NA
TCGA.GI.A2C8	-0.729614	24.8799	3	lumA	no	infiltrating ductal carcinoma	t4b	n0	mx	60	519	0	stage iiib	positive	positive	negative
TCGA.GI.A2C9	0.62722	19.7353	3	basL	yes	infiltrating ductal carcinoma	t3	n0	mx	90	1095	0	stage iib	negative	negative	negative
TCGA.GM.A2D9	-9.43451	5.98064	1	lumA	yes	infiltrating ductal carcinoma	t1c	n0 (i-)	m0	100	1944	1	stage i	positive	positive	negative
TCGA.GM.A2DA	-1.85267	6.82335	1	lumB	no	infiltrating ductal carcinoma	t2	n1b	m0	80	2638	0	stage iib	positive	positive	positive
TCGA.GM.A2DB	9.32456	-2.34147	1	basL	yes	infiltrating ductal carcinoma	t2	n0 (i-)	m0	80	1820	0	stage iia	negative	negative	negative
TCGA.GM.A2DC	-11.432	-11.0741	1	lumA	no	infiltrating ductal carcinoma	t1c	n1a	m0	80	1829	0	stage iia	positive	positive	negative
TCGA.GM.A2DD	9.29487	-1.91387	1	basL	yes	infiltrating ductal carcinoma	t1c	n0 (i-)	m0	70	1598	0	stage i	negative	negative	negative
TCGA.GM.A2DF	20.1699	-3.89141	2	basL	no	infiltrating ductal carcinoma	t1c	n1a	m0	90	1588	0	stage iia	negative	negative	negative
TCGA.GM.A2DH	6.38568	-7.89954	1	basL	yes	infiltrating ductal carcinoma	t1c	n0 (i+)	m0	80	1577	0	stage i	negative	negative	negative
TCGA.GM.A2DI	1.8618	0.899502	1	basL	yes	infiltrating ductal carcinoma	t1c	n0 (i+)	m0	90	1991	0	stage i	negative	negative	negative
TCGA.GM.A2DK	-2.0489	7.83008	1	lumA	yes	infiltrating ductal carcinoma	t1c	n0 (i-)	m0	90	2002	0	stage i	positive	negative	negative
TCGA.GM.A2DL	-1.04879	0.324221	1	lumA	yes	infiltrating ductal carcinoma	t1c	n0 (i-)	m0	90	2364	0	stage i	positive	positive	negative
TCGA.GM.A2DM	-14.3665	-7.10658	1	lumA	yes	infiltrating ductal carcinoma	t2	n0 (i-)	m0	80	2208	0	stage iia	positive	positive	negative
TCGA.GM.A2DN	2.62545	1.32886	1	lumA	yes	infiltrating ductal carcinoma	t2	n0 (i-)	m0	70	2213	0	stage iia	positive	positive	negative
TCGA.GM.A2DO	4.17026	-0.177068	1	lumA	yes	infiltrating lobular carcinoma	t1c	n0 (i-)	m0	100	1825	0	stage i	positive	positive	negative
TCGA.GM.A3NW	-6.80314	4.7786	1	normL	yes	infiltrating lobular carcinoma	t2	n0 (i-)	m0	90	2419	0	stage iia	negative	positive	negative
TCGA.GM.A3NY	-6.37903	7.39858	1	lumA	no	infiltrating lobular carcinoma	t2	n1a	m0	70	1125	0	stage iib	positive	positive	negative
TCGA.GM.A3XG	-3.73192	14.8694	3	lumA	yes	infiltrating lobular carcinoma	t3	n1a	m0	30	1344	0	stage iiia	positive	positive	negative
TCGA.GM.A3XL	17.3943	-6.60966	2	basL	yes	infiltrating ductal carcinoma	t2	n0 (i-)	m0	80	1882	0	stage iia	negative	negative	negative
TCGA.GM.A3XN	-1.92311	6.64033	1	lumA	no	infiltrating lobular carcinoma	t1c	n2a	m0	80	1838	0	stage iiia	positive	positive	negative
TCGA.GM.A4E0	-0.731556	10.0884	1	lumA	yes	infiltrating lobular carcinoma	t3	n3a	m0	50	1912	0	stage iiic	positive	positive	negative
TCGA.GM.A5PV	-10.6168	5.19094	1	lumA	no	infiltrating lobular carcinoma	t2	n1a	m0	90	766	0	stage iib	positive	positive	negative
TCGA.GM.A5PX	-5.78464	8.63886	1	lumA	yes	infiltrating lobular carcinoma	t2	n1mi	m0	70	932	0	stage iib	positive	positive	negative
TCGA.HN.A2NL	24.4383	-3.17474	2	basL	yes	infiltrating lobular carcinoma	t2	n0	m0	NA	239	0	stage iia	negative	negative	negative
TCGA.HN.A2OB	-3.19437	9.04474	1	lumA	no	infiltrating lobular carcinoma	t2	n1	m0	60	1967	0	stage iib	positive	positive	negative
TCGA.JL.A3YW	9.05659	-2.07829	1	lumB	NA	infiltrating lobular carcinoma	t2	n1	m0	70	701	0	stage iib	positive	positive	positive
TCGA.JL.A3YX	-8.87898	3.63083	1	lumB	NA	infiltrating lobular carcinoma	t2	n0	m0	90	691	0	stage iia	positive	positive	positive
TCGA.LD.A66U	-8.39482	9.33957	1	lumA	no	infiltrating lobular carcinoma	t2	n1mi	mx	80	560	0	stage iib	positive	positive	negative
TCGA.LD.A7W5	-1.34249	6.5129	1	lumA	no	infiltrating ductal carcinoma	t2	n3a	m0	70	346	0	stage iiic	positive	positive	negative
TCGA.LD.A9QF	7.6022	-0.923871	1	ErbB2	yes	infiltrating ductal carcinoma	t1c	n0	m0	70	575	0	stage ia	negative	negative	positive
TCGA.LL.A440	0.0177372	7.05664	1	lumA	yes	infiltrating lobular carcinoma	t1c	n0 (i-)	mx	80	84	0	stage ia	positive	positive	negative
TCGA.LL.A441	16.6806	-0.894852	2	basL	yes	infiltrating ductal carcinoma	t1c	n0	mx	20	271	0	stage ia	negative	negative	negative
TCGA.LL.A442	-14.4085	-6.97598	1	lumA	yes	infiltrating ductal carcinoma	t2	n0 (i-)	mx	90	319	0	stage iia	positive	positive	negative
TCGA.LL.A50Y	-11.5187	6.75924	1	lumA	yes	infiltrating lobular carcinoma	t2	n0	mx	80	499	0	stage iia	positive	positive	negative
TCGA.LL.A5YL	-7.89859	9.0658	1	lumB	NA	infiltrating lobular carcinoma	t2	n1a	mx	90	433	0	stage iib	positive	negative	positive
TCGA.LL.A5YM	-10.7566	8.76632	1	lumB	NA	infiltrating ductal carcinoma	t4b	nx	m0	90	380	0	stage iiib	positive	positive	positive
TCGA.LL.A5YN	-8.64549	10.3802	1	lumB	no	infiltrating ductal carcinoma	t2	n0 (i-)	m0	95	322	0	stage iia	positive	positive	positive
TCGA.LL.A5YO	8.60929	-1.69833	1	basL	yes	infiltrating ductal carcinoma	t1b	n0	mx	50	283	0	stage ia	negative	negative	negative
TCGA.LL.A5YP	20.8246	-2.72259	2	lumA	no	infiltrating ductal carcinoma	t2	n1a	m0	30	288	0	stage iib	positive	negative	negative
TCGA.LL.A6FP	-12.6059	6.07414	1	lumA	no	infiltrating lobular carcinoma	t2	nx	mx	95	691	0	stage iia	positive	positive	negative
TCGA.LL.A6FQ	-11.0701	8.23938	1	lumA	yes	infiltrating ductal carcinoma	t2	n2a	mx	98	240	0	stage iiia	positive	positive	negative
TCGA.LL.A6FR	23.0764	-7.19366	2	normL	yes	infiltrating ductal carcinoma	t2	n0 (i-)	mx	80	334	0	stage iia	negative	positive	positive
TCGA.LL.A73Y	18.9389	-0.617459	2	basL	no	infiltrating ductal carcinoma	t1c	n0	mx	90	348	0	stage ia	negative	negative	negative
TCGA.LL.A73Z	8.14031	-0.215675	1	lumA	no	infiltrating ductal carcinoma	t1c	nx	m1	90	370	0	stage iv	positive	positive	negative
TCGA.LL.A740	9.95637	-1.76106	1	basL	yes	infiltrating ductal carcinoma	t1c	n0 (i-)	mx	70	370	0	stage ia	negative	negative	negative
TCGA.LL.A7SZ	-9.0616	10.569	1	lumA	yes	infiltrating ductal carcinoma	t2	n1a	mx	60	435	0	stage iib	positive	positive	negative
TCGA.LL.A7T0	-1.73784	-12.181	1	lumB	no	infiltrating ductal carcinoma	t2	n1a	m0	70	286	0	stage iib	positive	positive	positive
TCGA.LL.A8F5	18.8599	-5.11352	2	lumA	yes	infiltrating ductal carcinoma	t2	n0 (i-)	mx	65	466	0	stage iia	positive	negative	negative
TCGA.LL.A9Q3	-10.7366	6.93671	1	lumB	yes	infiltrating lobular carcinoma	t3	n3a	mx	95	518	0	stage iiic	positive	positive	positive
TCGA.LQ.A4E4	-12.4058	2.07672	1	lumA	no	infiltrating lobular carcinoma	t3	n1a	mx	90	854	0	stage iiia	positive	positive	negative
TCGA.MS.A51U	-3.68311	5.65557	1	lumA	NA	infiltrating lobular carcinoma	t2	n1	m0	60	259	0	stage iib	positive	positive	negative
TCGA.OK.A5Q2	0.185507	4.07937	1	lumA	yes	infiltrating lobular carcinoma	t2	n1a	mx	60	203	0	stage ii	positive	positive	negative
TCGA.OL.A5D6	10.017	-1.65237	1	basL	NA	infiltrating ductal carcinoma	t2	n0	mx	61	733	0	stage iia	negative	negative	negative
TCGA.OL.A5D7	17.4062	-6.06051	2	basL	NA	infiltrating ductal carcinoma	t2	n0	mx	70	1678	0	stage iia	negative	negative	negative
TCGA.OL.A5D8	-9.67084	1.86389	1	lumA	no	infiltrating ductal carcinoma	t3	n0	mx	80	524	0	stage iib	positive	positive	negative
TCGA.OL.A5DA	-7.62523	3.63767	1	lumA	NA	infiltrating lobular carcinoma	t2	n0	mx	80	1636	0	stage iia	positive	positive	negative
TCGA.OL.A5RU	-2.64867	5.83255	1	lumA	NA	infiltrating ductal carcinoma	t1c	n1	mx	50	1217	0	stage iia	positive	positive	negative
TCGA.OL.A5RV	-5.26147	5.67808	1	lumA	no	infiltrating ductal carcinoma	t2	n3	mx	75	1115	0	stage iiic	positive	positive	negative
TCGA.OL.A5RW	22.7743	-7.18813	2	basL	NA	infiltrating ductal carcinoma	t1c	n1	mx	61	1177	0	stage iia	negative	negative	negative
TCGA.OL.A5RX	-4.54517	5.55837	1	lumA	NA	infiltrating ductal carcinoma	t1c	n0	mx	70	891	0	stage ia	positive	positive	negative
TCGA.OL.A5RY	7.9903	-0.565911	1	lumB	NA	infiltrating ductal carcinoma	t1c	n1	mx	50	789	0	stage iia	positive	negative	positive
TCGA.OL.A5RZ	4.30855	-11.2035	1	lumB	NA	infiltrating ductal carcinoma	t1b	n0	mx	50	639	0	stage ia	positive	negative	positive
TCGA.OL.A5S0	20.6211	-3.85008	2	lumB	NA	infiltrating ductal carcinoma	t2	n1a	mx	30	619	0	stage iib	positive	negative	positive
TCGA.OL.A66I	15.9737	-3.53456	2	basL	NA	infiltrating ductal carcinoma	t1c	n1mi	mx	90	1097	0	stage iia	negative	negative	negative
TCGA.OL.A66J	-2.90844	7.84229	1	lumA	NA	infiltrating lobular carcinoma	t1c	n0	mx	60	1851	0	stage i	positive	positive	negative
TCGA.OL.A66K	-8.93009	3.00891	1	lumA	NA	infiltrating lobular carcinoma	t2	n0	mx	80	1378	0	stage iia	positive	positive	negative
TCGA.OL.A66L	-8.62785	9.36192	1	lumA	NA	infiltrating ductal carcinoma	t1c	n0	mx	80	1310	0	stage ia	positive	positive	negative
TCGA.OL.A66N	-7.21462	9.09047	1	lumA	NA	infiltrating lobular carcinoma	t3	n3	mx	80	768	0	stage iiic	positive	negative	negative
TCGA.OL.A66O	-11.1429	8.46476	1	lumA	NA	infiltrating ductal carcinoma	t2	n1a	mx	90	514	0	stage iib	positive	positive	negative
TCGA.OL.A66P	9.15018	-1.45887	1	basL	NA	infiltrating ductal carcinoma	t2	n0	mx	40	193	0	stage iia	negative	negative	negative
TCGA.OL.A6VO	19.5682	-4.24736	2	basL	NA	infiltrating ductal carcinoma	t1c	n0	mx	90	849	0	stage ia	negative	negative	negative
TCGA.OL.A6VQ	-4.04446	5.78251	1	lumA	NA	infiltrating lobular carcinoma	t2	n0	mx	95	524	0	stage iia	positive	positive	negative
TCGA.OL.A6VR	-6.39497	5.7322	1	lumA	NA	infiltrating ductal carcinoma	t1b	n0	mx	30	1224	0	stage ia	positive	positive	negative
TCGA.PE.A5DC	-8.29828	5.24188	1	lumB	NA	infiltrating lobular carcinoma	t2	n2a	m0	90	1689	1	stage iiia	positive	positive	positive
TCGA.PE.A5DD	-3.35998	6.96402	1	lumB	NA	infiltrating lobular carcinoma	t2	n0	m0	70	2037	0	stage iia	positive	negative	positive
TCGA.PE.A5DE	2.94441	0.893998	1	lumA	NA	infiltrating lobular carcinoma	t2	n0	m0	80	1971	0	stage iia	positive	positive	negative
TCGA.PL.A8LX	-14.4081	-7.79111	1	notSure	NA	infiltrating ductal carcinoma	t4	n1a	m1	80	40	0	stage iv	NA	NA	NA
TCGA.PL.A8LY	-3.868	15.3055	3	notSure	NA	infiltrating ductal carcinoma	t3	n0	m0	80	49	0	stage iib	NA	NA	NA
TCGA.PL.A8LZ	16.4538	-2.5434	2	notSure	NA	infiltrating ductal carcinoma	t4b	n2	m0	75	338	0	stage iiib	NA	NA	NA
TCGA.S3.A6ZF	-2.1992	-9.07518	1	lumA	yes	infiltrating ductal carcinoma	t2	n0	m0	70	502	0	stage iia	positive	positive	negative
TCGA.S3.A6ZH	-5.33066	-8.10642	1	lumA	no	infiltrating ductal carcinoma	t3	n3a	mx	70	572	0	stage iiic	positive	positive	negative
TCGA.S3.AA0Z	18.3771	-7.04396	2	lumA	yes	infiltrating ductal carcinoma	t2	n1a	m0	85	654	0	stage iib	positive	positive	negative
TCGA.S3.AA10	17.7198	-4.78501	2	basL	no	infiltrating ductal carcinoma	t2	n0	m0	80	543	0	stage iia	negative	negative	negative
TCGA.S3.AA11	-10.2767	1.62239	1	lumA	yes	infiltrating ductal carcinoma	t2	n0	m0	90	433	0	stage iia	positive	positive	negative
TCGA.S3.AA12	-11.7324	-13.2424	1	lumA	no	infiltrating ductal carcinoma	t3	n1a	mx	90	568	0	stage iiia	positive	negative	negative
TCGA.S3.AA14	-5.53725	4.46258	1	lumB	yes	infiltrating ductal carcinoma	t1	n0 (i+)	cm0 (i+)	65	510	0	stage i	positive	positive	positive
TCGA.S3.AA15	17.0284	-1.07758	2	basL	yes	infiltrating ductal carcinoma	t2	n1a	cm0 (i+)	90	498	0	stage iib	negative	negative	negative
TCGA.S3.AA17	3.77262	-0.648428	1	lumA	yes	infiltrating ductal carcinoma	t2	n1mi	cm0 (i+)	90	336	0	stage iib	positive	positive	negative
TCGA.UL.AAZ6	-15.3144	1.95867	1	lumB	NA	infiltrating ductal carcinoma	t2	n0	mx	80	786	0	stage iia	positive	positive	positive
TCGA.UU.A93S	7.72206	-7.52503	1	ErbB2	yes	infiltrating ductal carcinoma	t4d	n3b	m1	80	331	1	stage iv	negative	negative	positive
TCGA.V7.A7HQ	-10.0016	8.89224	1	lumA	no	infiltrating ductal carcinoma	t1c	n2a	m0	90	1803	0	stage iiia	positive	positive	negative
TCGA.W8.A86G	-4.49454	8.74067	1	lumA	yes	infiltrating lobular carcinoma	t2a	n0 (i-)	mx	20	418	0	stage iia	positive	positive	negative
TCGA.WT.AB41	-8.96927	10.3844	1	notSure	NA	infiltrating ductal carcinoma	t2	n1mi	mx	75	1775	0	stage iib	positive	positive	NA
TCGA.WT.AB44	-6.03768	8.78628	1	lumA	NA	infiltrating lobular carcinoma	t1c	n0 (i-)	mx	70	1171	0	stage ia	positive	positive	negative
TCGA.XX.A899	-0.568667	5.51754	1	lumA	no	infiltrating lobular carcinoma	t1c	n2a	mx	80	612	0	stage iiia	positive	positive	negative
TCGA.XX.A89A	0.515848	6.41831	1	lumA	NA	infiltrating lobular carcinoma	t3	n0	mx	70	592	0	stage iib	positive	positive	negative
TCGA.Z7.A8R5	-6.98332	9.51392	1	lumA	yes	infiltrating lobular carcinoma	t3	n1a	mx	80	2431	0	stage iiia	positive	positive	negative
TCGA.Z7.A8R6	-5.72522	-7.43846	1	lumA	yes	infiltrating lobular carcinoma	t1c	n0	m0	70	2375	0	stage i	positive	positive	negative
